# Supplementary material for: Neoadjuvant therapy with immune checkpoint blockade, antiangiogenesis, and chemotherapy for locally advanced gastric cancer
Source: Nat Commun. 2023 Jan 3;14:8. doi: 10.1038/s41467-022-35431-x (PMC9810618; doi:10.1038/s41467-022-35431-x)
Supplement: Supplementary file 5 — Supplementary Data 2 [file 41467_2022_35431_MOESM5_ESM.xlsx]

## Sheet: Sheet1
Supplementary Data 2. Gene mutation frequencies in MPR and non-MPR groups.
Gene	MPR	non-MPR	P-value according to Fisher’s Exact Test
ADAMTS12	1	0.0714286	0.00052
RREB1	0.8	0	0.0013
KIAA1549	0.8	0	0.0013
PITX2	0.8	0	0.0013
RECQL4	0.8	0	0.0013
TRPS1	0.8	0	0.0013
CCDC168	1	0.214286	0.0048
SSPO	0.8	0.0714286	0.0061
ADGRV1	0.8	0.0714286	0.0061
DIDO1	0.8	0.0714286	0.0061
KMT2C	0.8	0.0714286	0.0061
OBSCN	0.8	0.0714286	0.0061
PLCE1	0.8	0.0714286	0.0061
FLG	0.8	0.0714286	0.0061
OTOF	0.8	0.0714286	0.0061
AC114490.2	0.6	0	0.01
ACTN3	0.6	0	0.01
ADAM12	0.6	0	0.01
ADAMTS19	0.6	0	0.01
ADAMTS2	0.6	0	0.01
ADCY1	0.6	0	0.01
ADGRF3	0.6	0	0.01
AGO2	0.6	0	0.01
AGRN	0.6	0	0.01
ALPK1	0.6	0	0.01
ANKRD30A	0.6	0	0.01
ARHGAP39	0.6	0	0.01
BMPR2	0.6	0	0.01
C7	0.6	0	0.01
CELSR1	0.6	0	0.01
CFAP46	0.6	0	0.01
CIT	0.6	0	0.01
CLDN5	0.6	0	0.01
CNOT1	0.6	0	0.01
COL6A1	0.6	0	0.01
CTNNA3	0.6	0	0.01
D2HGDH	0.6	0	0.01
DENND3	0.6	0	0.01
DLGAP2	0.6	0	0.01
DOK7	0.6	0	0.01
ELOA	0.6	0	0.01
EML5	0.6	0	0.01
ERCC6	0.6	0	0.01
FAM186A	0.6	0	0.01
FAM208A	0.6	0	0.01
FBLN2	0.6	0	0.01
FER1L6	0.6	0	0.01
FEZF2	0.6	0	0.01
FPR1	0.6	0	0.01
FREM1	0.6	0	0.01
KBTBD8	0.6	0	0.01
KCNU1	0.6	0	0.01
KIAA0355	0.6	0	0.01
KLHL36	0.6	0	0.01
KMT2D	0.6	0	0.01
MARF1	0.6	0	0.01
MAZ	0.6	0	0.01
MYO7B	0.6	0	0.01
NCOA1	0.6	0	0.01
NLRP5	0.6	0	0.01
NR2F1	0.6	0	0.01
NTRK3	0.6	0	0.01
OR10G4	0.6	0	0.01
PASD1	0.6	0	0.01
PCSK4	0.6	0	0.01
PDE2A	0.6	0	0.01
PIWIL4	0.6	0	0.01
POLRMT	0.6	0	0.01
PPP1R13B	0.6	0	0.01
PRUNE2	0.6	0	0.01
PTCHD4	0.6	0	0.01
PZP	0.6	0	0.01
QTRT1	0.6	0	0.01
RYR3	0.6	0	0.01
SHH	0.6	0	0.01
SLC12A3	0.6	0	0.01
SLC17A1	0.6	0	0.01
SLIT2	0.6	0	0.01
SNAPC4	0.6	0	0.01
SORL1	0.6	0	0.01
SVIL	0.6	0	0.01
TACC2	0.6	0	0.01
TCF3	0.6	0	0.01
TNS4	0.6	0	0.01
TRPM8	0.6	0	0.01
TRPV1	0.6	0	0.01
TSC2	0.6	0	0.01
TSPYL1	0.6	0	0.01
TTC25	0.6	0	0.01
VWDE	0.6	0	0.01
ZNF24	0.6	0	0.01
ZNF629	0.6	0	0.01
AP2A2	0.6	0	0.01
CACNA1B	0.6	0	0.01
CACNA1I	0.6	0	0.01
CAPN15	0.6	0	0.01
CARD10	0.6	0	0.01
CDH16	0.6	0	0.01
CFAP65	0.6	0	0.01
ECEL1	0.6	0	0.01
EFCAB5	0.6	0	0.01
FAM83H	0.6	0	0.01
FAT3	0.6	0	0.01
GABRE	0.6	0	0.01
GAPVD1	0.6	0	0.01
GCN1	0.6	0	0.01
GPR107	0.6	0	0.01
GRIN2D	0.6	0	0.01
IGF2R	0.6	0	0.01
INTS1	0.6	0	0.01
IRX5	0.6	0	0.01
KCNH1	0.6	0	0.01
NPSR1	0.6	0	0.01
PCDHGB5	0.6	0	0.01
PID1	0.6	0	0.01
PTPN3	0.6	0	0.01
SAP130	0.6	0	0.01
SHC2	0.6	0	0.01
SI	0.6	0	0.01
TMEM184A	0.6	0	0.01
ZNF701	0.6	0	0.01
DOCK2	0.6	0	0.01
GPR22	0.6	0	0.01
KCNT1	0.6	0	0.01
NEU2	0.6	0	0.01
NRXN2	0.6	0	0.01
NSD1	0.6	0	0.01
NUDCD1	0.6	0	0.01
NUP160	0.6	0	0.01
SEMA6B	0.6	0	0.01
SPATA31D1	0.6	0	0.01
MROH5	0.6	0	0.01
PKD1L2	0.6	0	0.01
AHNAK2	0.8	0.142857	0.017
ZFHX4	0.8	0.142857	0.017
ANK3	0.6	0.0714286	0.037
ATM	0.6	0.0714286	0.037
CTNNA2	0.6	0.0714286	0.037
DCHS1	0.6	0.0714286	0.037
DNAH11	0.6	0.0714286	0.037
DNAH17	0.6	0.0714286	0.037
DYSF	0.6	0.0714286	0.037
FER1L5	0.6	0.0714286	0.037
FLNB	0.6	0.0714286	0.037
FTCD	0.6	0.0714286	0.037
FZD10	0.6	0.0714286	0.037
HERC2	0.6	0.0714286	0.037
HMCN2	0.6	0.0714286	0.037
KCNQ5	0.6	0.0714286	0.037
KPRP	0.6	0.0714286	0.037
LAMA1	0.6	0.0714286	0.037
LAMA5	0.6	0.0714286	0.037
LRP1B	0.6	0.0714286	0.037
MACF1	0.6	0.0714286	0.037
MKI67	0.6	0.0714286	0.037
MYH11	0.6	0.0714286	0.037
PCDHA9	0.6	0.0714286	0.037
PTCH1	0.6	0.0714286	0.037
RHOBTB2	0.6	0.0714286	0.037
SCARF2	0.6	0.0714286	0.037
SLITRK5	0.6	0.0714286	0.037
SYNE1	0.6	0.0714286	0.037
TMEM132A	0.6	0.0714286	0.037
TRIM9	0.6	0.0714286	0.037
TSHZ3	0.6	0.0714286	0.037
ZKSCAN3	0.6	0.0714286	0.037
APC2	0.6	0.0714286	0.037
BICRA	0.6	0.0714286	0.037
DNAH10	0.6	0.0714286	0.037
DNAH8	0.6	0.0714286	0.037
MGAM2	0.6	0.0714286	0.037
PDE4DIP	0.6	0.0714286	0.037
PKD1	0.6	0.0714286	0.037
PTPN23	0.6	0.0714286	0.037
SHANK3	0.6	0.0714286	0.037
SLITRK3	0.6	0.0714286	0.037
TG	0.6	0.0714286	0.037
COL6A6	0.6	0.0714286	0.037
MGA	0.6	0.0714286	0.037
RPRD2	0.6	0.0714286	0.037
DNMBP	0.6	0.0714286	0.037
ADAMTS16	0.8	0.214286	0.038
HRNR	0.8	0.214286	0.038
ABCA12	0.4	0	0.058
ABCC3	0.4	0	0.058
AC073896.1	0.4	0	0.058
AC083902.2	0.4	0	0.058
AC104836.1	0.4	0	0.058
AC112484.1	0.4	0	0.058
ACACB	0.4	0	0.058
ACE	0.4	0	0.058
ACTB	0.4	0	0.058
ACTC1	0.4	0	0.058
ACTN1	0.4	0	0.058
ACVR2A	0.4	0	0.058
ADAMTSL4	0.4	0	0.058
ADCK5	0.4	0	0.058
ADCY5	0.4	0	0.058
ADGRE1	0.4	0	0.058
ADGRF5	0.4	0	0.058
ADGRG4	0.4	0	0.058
ADGRL2	0.4	0	0.058
ADORA2A	0.4	0	0.058
AGAP2	0.4	0	0.058
AGO1	0.4	0	0.058
AGO3	0.4	0	0.058
AGPAT4	0.4	0	0.058
AHDC1	0.4	0	0.058
AKAP11	0.4	0	0.058
AKAP3	0.4	0	0.058
AKNA	0.4	0	0.058
AKNAD1	0.4	0	0.058
AKR1B1	0.4	0	0.058
AKT2	0.4	0	0.058
ALB	0.4	0	0.058
ALKAL2	0.4	0	0.058
ALKBH7	0.4	0	0.058
ALPK2	0.4	0	0.058
ALPPL2	0.4	0	0.058
AMH	0.4	0	0.058
ANAPC2	0.4	0	0.058
ANK2	0.4	0	0.058
ANKK1	0.4	0	0.058
ANKLE2	0.4	0	0.058
ANKRD27	0.4	0	0.058
ANKRD33	0.4	0	0.058
ANKRD35	0.4	0	0.058
ANKRD36B	0.4	0	0.058
ANTXR1	0.4	0	0.058
APC	0.4	0	0.058
APCDD1	0.4	0	0.058
ARAP3	0.4	0	0.058
ARHGAP32	0.4	0	0.058
ARHGEF26	0.4	0	0.058
ARHGEF28	0.4	0	0.058
ARHGEF33	0.4	0	0.058
ARHGEF40	0.4	0	0.058
ARL1	0.4	0	0.058
ARMC3	0.4	0	0.058
ARVCF	0.4	0	0.058
ATP13A3	0.4	0	0.058
ATP1A2	0.4	0	0.058
ATP2C2	0.4	0	0.058
ATP4A	0.4	0	0.058
ATP7B	0.4	0	0.058
ATRN	0.4	0	0.058
ATXN7L1	0.4	0	0.058
AZIN2	0.4	0	0.058
BAIAP3	0.4	0	0.058
BAZ1A	0.4	0	0.058
BBX	0.4	0	0.058
BCL2	0.4	0	0.058
BCL3	0.4	0	0.058
BCL6B	0.4	0	0.058
BMP6	0.4	0	0.058
BOD1L1	0.4	0	0.058
BRCA1	0.4	0	0.058
BRPF1	0.4	0	0.058
C10orf90	0.4	0	0.058
C15orf52	0.4	0	0.058
C19orf47	0.4	0	0.058
C1R	0.4	0	0.058
C2orf16	0.4	0	0.058
C2orf71	0.4	0	0.058
C9orf131	0.4	0	0.058
CABIN1	0.4	0	0.058
CACNA1D	0.4	0	0.058
CACNA1G	0.4	0	0.058
CACNA2D2	0.4	0	0.058
CACNA2D3	0.4	0	0.058
CAMSAP2	0.4	0	0.058
CAPN10	0.4	0	0.058
CAPN2	0.4	0	0.058
CARMIL3	0.4	0	0.058
CASZ1	0.4	0	0.058
CATSPERE	0.4	0	0.058
CBX4	0.4	0	0.058
CC2D2A	0.4	0	0.058
CCDC138	0.4	0	0.058
CCDC180	0.4	0	0.058
CCDC78	0.4	0	0.058
CCDC88B	0.4	0	0.058
CCPG1	0.4	0	0.058
CCR7	0.4	0	0.058
CCT5	0.4	0	0.058
CD1B	0.4	0	0.058
CD200	0.4	0	0.058
CD248	0.4	0	0.058
CD5L	0.4	0	0.058
CD93	0.4	0	0.058
CDC42BPB	0.4	0	0.058
CDH24	0.4	0	0.058
CDHR5	0.4	0	0.058
CEL	0.4	0	0.058
CELSR2	0.4	0	0.058
CELSR3	0.4	0	0.058
CENPE	0.4	0	0.058
CENPL	0.4	0	0.058
CEP192	0.4	0	0.058
CEP85L	0.4	0	0.058
CFAP157	0.4	0	0.058
CFAP57	0.4	0	0.058
CFAP58	0.4	0	0.058
CHST2	0.4	0	0.058
CHSY3	0.4	0	0.058
CLCN2	0.4	0	0.058
CLCNKA	0.4	0	0.058
CLDN16	0.4	0	0.058
CLEC14A	0.4	0	0.058
CLUH	0.4	0	0.058
CNNM2	0.4	0	0.058
COL11A1	0.4	0	0.058
COL15A1	0.4	0	0.058
COL18A1	0.4	0	0.058
COL5A3	0.4	0	0.058
COL9A3	0.4	0	0.058
CPNE7	0.4	0	0.058
CROT	0.4	0	0.058
CRYBG2	0.4	0	0.058
CRYGC	0.4	0	0.058
CSRNP3	0.4	0	0.058
CTAGE5	0.4	0	0.058
CTBP2	0.4	0	0.058
CTNND1	0.4	0	0.058
CTSB	0.4	0	0.058
CTTNBP2	0.4	0	0.058
DCAF15	0.4	0	0.058
DCLK3	0.4	0	0.058
DDX54	0.4	0	0.058
DDX56	0.4	0	0.058
DENND1C	0.4	0	0.058
DESI2	0.4	0	0.058
DGCR8	0.4	0	0.058
DGKD	0.4	0	0.058
DHRS4L2	0.4	0	0.058
DHX35	0.4	0	0.058
DICER1	0.4	0	0.058
DISP1	0.4	0	0.058
DISP2	0.4	0	0.058
DLGAP3	0.4	0	0.058
DNAH12	0.4	0	0.058
DNM2	0.4	0	0.058
DOCK10	0.4	0	0.058
DOCK3	0.4	0	0.058
DOCK5	0.4	0	0.058
DOCK7	0.4	0	0.058
DOCK8	0.4	0	0.058
DOCK9	0.4	0	0.058
DOPEY1	0.4	0	0.058
DPEP3	0.4	0	0.058
DSP	0.4	0	0.058
EBLN1	0.4	0	0.058
EIF2AK1	0.4	0	0.058
EIF3A	0.4	0	0.058
EIPR1	0.4	0	0.058
ELMO2	0.4	0	0.058
ELMO3	0.4	0	0.058
EMC1	0.4	0	0.058
EMSY	0.4	0	0.058
EPB41L3	0.4	0	0.058
EPHB6	0.4	0	0.058
EPHX2	0.4	0	0.058
EPM2AIP1	0.4	0	0.058
ERBB4	0.4	0	0.058
F13A1	0.4	0	0.058
F2R	0.4	0	0.058
F7	0.4	0	0.058
FAM110B	0.4	0	0.058
FAM189B	0.4	0	0.058
FAM19A5	0.4	0	0.058
FAM222A	0.4	0	0.058
FANCB	0.4	0	0.058
FBXL12	0.4	0	0.058
FBXO39	0.4	0	0.058
FBXW5	0.4	0	0.058
FGGY	0.4	0	0.058
FIBCD1	0.4	0	0.058
FIGNL2	0.4	0	0.058
FLNC	0.4	0	0.058
FLYWCH1	0.4	0	0.058
FN1	0.4	0	0.058
FOSL2	0.4	0	0.058
FOXI1	0.4	0	0.058
FOXL1	0.4	0	0.058
FRY	0.4	0	0.058
FYCO1	0.4	0	0.058
FZD2	0.4	0	0.058
GAB1	0.4	0	0.058
GALNT18	0.4	0	0.058
GALNT6	0.4	0	0.058
GALNT7	0.4	0	0.058
GAPDHS	0.4	0	0.058
GCC2	0.4	0	0.058
GCGR	0.4	0	0.058
GDAP1L1	0.4	0	0.058
GDF10	0.4	0	0.058
GGCX	0.4	0	0.058
GGT7	0.4	0	0.058
GJB3	0.4	0	0.058
GJD4	0.4	0	0.058
GLIS2	0.4	0	0.058
GLS2	0.4	0	0.058
GNB1L	0.4	0	0.058
GNL3L	0.4	0	0.058
GOLGA3	0.4	0	0.058
GOLGA8O	0.4	0	0.058
GP5	0.4	0	0.058
GPR135	0.4	0	0.058
GPR142	0.4	0	0.058
GPR151	0.4	0	0.058
GPR179	0.4	0	0.058
GPT	0.4	0	0.058
GREB1	0.4	0	0.058
GRIA2	0.4	0	0.058
GRIN2B	0.4	0	0.058
GRIP1	0.4	0	0.058
GRM4	0.4	0	0.058
GRM5	0.4	0	0.058
GRM7	0.4	0	0.058
GSDMD	0.4	0	0.058
GSG1L2	0.4	0	0.058
GTF3C4	0.4	0	0.058
HACE1	0.4	0	0.058
HAND2	0.4	0	0.058
HCN4	0.4	0	0.058
HECW2	0.4	0	0.058
HEXDC	0.4	0	0.058
HIF1A	0.4	0	0.058
HIST1H1D	0.4	0	0.058
HIVEP3	0.4	0	0.058
HMG20B	0.4	0	0.058
HMGXB3	0.4	0	0.058
HMGXB4	0.4	0	0.058
HMX3	0.4	0	0.058
HNF4G	0.4	0	0.058
HOXD11	0.4	0	0.058
HOXD8	0.4	0	0.058
HOXD9	0.4	0	0.058
HPGD	0.4	0	0.058
HR	0.4	0	0.058
HS3ST6	0.4	0	0.058
HSPG2	0.4	0	0.058
HTR3B	0.4	0	0.058
HTT	0.4	0	0.058
HYAL1	0.4	0	0.058
HYAL2	0.4	0	0.058
IFT140	0.4	0	0.058
IGDCC4	0.4	0	0.058
IGKV1D-8	0.4	0	0.058
IGSF3	0.4	0	0.058
IGSF9B	0.4	0	0.058
IL17RE	0.4	0	0.058
IL18RAP	0.4	0	0.058
IL1RL2	0.4	0	0.058
IL4I1	0.4	0	0.058
ILDR1	0.4	0	0.058
INO80D	0.4	0	0.058
INTS7	0.4	0	0.058
INTS8	0.4	0	0.058
IQSEC3	0.4	0	0.058
IRX3	0.4	0	0.058
ITGAL	0.4	0	0.058
JAG1	0.4	0	0.058
JARID2	0.4	0	0.058
JMJD1C	0.4	0	0.058
JPH2	0.4	0	0.058
JRK	0.4	0	0.058
KBTBD11	0.4	0	0.058
KCNA5	0.4	0	0.058
KCNQ2	0.4	0	0.058
KCNQ4	0.4	0	0.058
KCTD18	0.4	0	0.058
KCTD3	0.4	0	0.058
KDM5A	0.4	0	0.058
KIAA0368	0.4	0	0.058
KIAA1211	0.4	0	0.058
KIAA1217	0.4	0	0.058
KIAA1522	0.4	0	0.058
KIF13A	0.4	0	0.058
KIF20B	0.4	0	0.058
KIF2B	0.4	0	0.058
KLF2	0.4	0	0.058
KLHDC7A	0.4	0	0.058
KLKB1	0.4	0	0.058
KMT2A	0.4	0	0.058
KNTC1	0.4	0	0.058
KRBA1	0.4	0	0.058
KRT73	0.4	0	0.058
KRT77	0.4	0	0.058
KRT82	0.4	0	0.058
KRTAP10-1	0.4	0	0.058
KRTAP16-1	0.4	0	0.058
LAMB4	0.4	0	0.058
LARS	0.4	0	0.058
LATS1	0.4	0	0.058
LDLR	0.4	0	0.058
LIMK1	0.4	0	0.058
LINGO1	0.4	0	0.058
LINGO3	0.4	0	0.058
LMNB2	0.4	0	0.058
LMX1B	0.4	0	0.058
LOX	0.4	0	0.058
LOXHD1	0.4	0	0.058
LRIT2	0.4	0	0.058
LRP1	0.4	0	0.058
LRP5	0.4	0	0.058
LRRC17	0.4	0	0.058
LRRC53	0.4	0	0.058
LRRTM1	0.4	0	0.058
LRSAM1	0.4	0	0.058
LSM7	0.4	0	0.058
LTBP2	0.4	0	0.058
LTBP4	0.4	0	0.058
MAD1L1	0.4	0	0.058
MAG	0.4	0	0.058
MAGEA4	0.4	0	0.058
MAN2C1	0.4	0	0.058
MAP3K19	0.4	0	0.058
MAP3K5	0.4	0	0.058
MAP3K9	0.4	0	0.058
MAST4	0.4	0	0.058
MAT1A	0.4	0	0.058
MATN4	0.4	0	0.058
MBD6	0.4	0	0.058
MBP	0.4	0	0.058
MBTPS1	0.4	0	0.058
MCM3AP	0.4	0	0.058
MCTP2	0.4	0	0.058
MDN1	0.4	0	0.058
ME3	0.4	0	0.058
MED12L	0.4	0	0.058
MEIOC	0.4	0	0.058
MEX3B	0.4	0	0.058
MFSD2B	0.4	0	0.058
MFSD4B	0.4	0	0.058
MGAM	0.4	0	0.058
MLYCD	0.4	0	0.058
MME	0.4	0	0.058
MMP20	0.4	0	0.058
MMP21	0.4	0	0.058
MN1	0.4	0	0.058
MON1A	0.4	0	0.058
MON1B	0.4	0	0.058
MOV10L1	0.4	0	0.058
MS4A12	0.4	0	0.058
MTA1	0.4	0	0.058
MTHFD2	0.4	0	0.058
MTMR11	0.4	0	0.058
MUC2	0.4	0	0.058
MUM1	0.4	0	0.058
MYBPC1	0.4	0	0.058
MYCN	0.4	0	0.058
MYH13	0.4	0	0.058
MYO7A	0.4	0	0.058
MYOM2	0.4	0	0.058
MYPN	0.4	0	0.058
MZF1	0.4	0	0.058
N4BP2L2	0.4	0	0.058
NAA11	0.4	0	0.058
NACC2	0.4	0	0.058
NADSYN1	0.4	0	0.058
NAV2	0.4	0	0.058
NBPF3	0.4	0	0.058
NCAM1	0.4	0	0.058
NCK2	0.4	0	0.058
NCOR2	0.4	0	0.058
NDST3	0.4	0	0.058
NEK9	0.4	0	0.058
NEMF	0.4	0	0.058
NEUROG1	0.4	0	0.058
NEUROG3	0.4	0	0.058
NFASC	0.4	0	0.058
NFATC1	0.4	0	0.058
NGLY1	0.4	0	0.058
NHSL1	0.4	0	0.058
NID2	0.4	0	0.058
NIPAL3	0.4	0	0.058
NKX1-1	0.4	0	0.058
NLRP8	0.4	0	0.058
NOG	0.4	0	0.058
NOL4L	0.4	0	0.058
NPBWR2	0.4	0	0.058
NPIPB15	0.4	0	0.058
NSMAF	0.4	0	0.058
NSUN7	0.4	0	0.058
NUDT5	0.4	0	0.058
NUTM1	0.4	0	0.058
NWD1	0.4	0	0.058
NYAP2	0.4	0	0.058
ODF2	0.4	0	0.058
OLFM4	0.4	0	0.058
OR13C5	0.4	0	0.058
OR1S1	0.4	0	0.058
OR4D5	0.4	0	0.058
OR4K15	0.4	0	0.058
OR56B1	0.4	0	0.058
OTOGL	0.4	0	0.058
PALM2-AKAP2	0.4	0	0.058
PANK4	0.4	0	0.058
PAQR4	0.4	0	0.058
PAQR6	0.4	0	0.058
PASK	0.4	0	0.058
PAX7	0.4	0	0.058
PAX8	0.4	0	0.058
PCDH8	0.4	0	0.058
PCDHA11	0.4	0	0.058
PCDHA6	0.4	0	0.058
PCDHB3	0.4	0	0.058
PCDHGA11	0.4	0	0.058
PCDHGA7	0.4	0	0.058
PCDHGB2	0.4	0	0.058
PCSK5	0.4	0	0.058
PDE1C	0.4	0	0.058
PDILT	0.4	0	0.058
PEAK1	0.4	0	0.058
PEAR1	0.4	0	0.058
PEPD	0.4	0	0.058
PHC2	0.4	0	0.058
PHEX	0.4	0	0.058
PIDD1	0.4	0	0.058
PIK3C2B	0.4	0	0.058
PIP5K1B	0.4	0	0.058
PISD	0.4	0	0.058
PITPNM1	0.4	0	0.058
PKD1L3	0.4	0	0.058
PKN2	0.4	0	0.058
PKP3	0.4	0	0.058
PLA2G4C	0.4	0	0.058
PLEKHG4	0.4	0	0.058
PLEKHM2	0.4	0	0.058
PLIN4	0.4	0	0.058
PLOD3	0.4	0	0.058
PLPPR5	0.4	0	0.058
PLXNA3	0.4	0	0.058
PML	0.4	0	0.058
PNPLA3	0.4	0	0.058
PODN	0.4	0	0.058
PODXL	0.4	0	0.058
POGK	0.4	0	0.058
POLD1	0.4	0	0.058
POLD2	0.4	0	0.058
POM121L12	0.4	0	0.058
POP1	0.4	0	0.058
POP4	0.4	0	0.058
POTEE	0.4	0	0.058
POU2F2	0.4	0	0.058
POU4F2	0.4	0	0.058
POU4F3	0.4	0	0.058
PPAN-P2RY11	0.4	0	0.058
PPM1D	0.4	0	0.058
PPWD1	0.4	0	0.058
PRAG1	0.4	0	0.058
PREX1	0.4	0	0.058
PREX2	0.4	0	0.058
PRKCB	0.4	0	0.058
PRMT6	0.4	0	0.058
PRPF40A	0.4	0	0.058
PRR12	0.4	0	0.058
PRR15	0.4	0	0.058
PRR36	0.4	0	0.058
PRRT3	0.4	0	0.058
PSD	0.4	0	0.058
PSD3	0.4	0	0.058
PSMD1	0.4	0	0.058
PTCHD1	0.4	0	0.058
PTGER4	0.4	0	0.058
PTK2B	0.4	0	0.058
PTPRK	0.4	0	0.058
PTPRO	0.4	0	0.058
PTPRS	0.4	0	0.058
PTPRU	0.4	0	0.058
PXDC1	0.4	0	0.058
PXDNL	0.4	0	0.058
PYDC2	0.4	0	0.058
PYGL	0.4	0	0.058
PYGO2	0.4	0	0.058
RAB44	0.4	0	0.058
RAD54L2	0.4	0	0.058
RAI1	0.4	0	0.058
RALGAPA2	0.4	0	0.058
RAPGEF3	0.4	0	0.058
RB1	0.4	0	0.058
RBMXL2	0.4	0	0.058
RCE1	0.4	0	0.058
REC8	0.4	0	0.058
RECQL5	0.4	0	0.058
REV3L	0.4	0	0.058
RFTN1	0.4	0	0.058
RHOT2	0.4	0	0.058
RIMKLB	0.4	0	0.058
RNF19A	0.4	0	0.058
RNF212	0.4	0	0.058
RNF43	0.4	0	0.058
RPUSD2	0.4	0	0.058
RRP12	0.4	0	0.058
RRP8	0.4	0	0.058
RTL1	0.4	0	0.058
SALL2	0.4	0	0.058
SALL4	0.4	0	0.058
SAMD9	0.4	0	0.058
SAXO1	0.4	0	0.058
SBF2	0.4	0	0.058
SCG2	0.4	0	0.058
SCN4A	0.4	0	0.058
SCNN1D	0.4	0	0.058
SDR42E2	0.4	0	0.058
SEC14L4	0.4	0	0.058
SEC14L5	0.4	0	0.058
SEMA4B	0.4	0	0.058
SEMA5A	0.4	0	0.058
SEMA5B	0.4	0	0.058
SENP5	0.4	0	0.058
SERPINA10	0.4	0	0.058
SH3TC1	0.4	0	0.058
SHANK2	0.4	0	0.058
SHISA8	0.4	0	0.058
SHKBP1	0.4	0	0.058
SIDT2	0.4	0	0.058
SIX3	0.4	0	0.058
SIX5	0.4	0	0.058
SKOR1	0.4	0	0.058
SLC13A3	0.4	0	0.058
SLC16A12	0.4	0	0.058
SLC17A7	0.4	0	0.058
SLC22A16	0.4	0	0.058
SLC2A8	0.4	0	0.058
SLC4A11	0.4	0	0.058
SLC5A5	0.4	0	0.058
SLC6A8	0.4	0	0.058
SLC7A13	0.4	0	0.058
SLC7A2	0.4	0	0.058
SLC7A6OS	0.4	0	0.058
SLC9A2	0.4	0	0.058
SLCO3A1	0.4	0	0.058
SLIT1	0.4	0	0.058
SMAP1	0.4	0	0.058
SMCHD1	0.4	0	0.058
SOHLH2	0.4	0	0.058
SORBS1	0.4	0	0.058
SORBS2	0.4	0	0.058
SOX7	0.4	0	0.058
SP5	0.4	0	0.058
SPAG16	0.4	0	0.058
SPATA17	0.4	0	0.058
SPEN	0.4	0	0.058
SPHKAP	0.4	0	0.058
SPIRE1	0.4	0	0.058
SPON2	0.4	0	0.058
SPRY1	0.4	0	0.058
SRC	0.4	0	0.058
SREBF2	0.4	0	0.058
SRRM2	0.4	0	0.058
SSRP1	0.4	0	0.058
ST5	0.4	0	0.058
ST8SIA4	0.4	0	0.058
STRIP2	0.4	0	0.058
STYXL1	0.4	0	0.058
SUCLA2	0.4	0	0.058
SUN1	0.4	0	0.058
SYDE2	0.4	0	0.058
SYK	0.4	0	0.058
SYNDIG1L	0.4	0	0.058
SYNE2	0.4	0	0.058
SYNPO2L	0.4	0	0.058
TAAR6	0.4	0	0.058
TACR3	0.4	0	0.058
TBC1D1	0.4	0	0.058
TBC1D32	0.4	0	0.058
TBX3	0.4	0	0.058
TCF4	0.4	0	0.058
TCFL5	0.4	0	0.058
TDRD10	0.4	0	0.058
TECTA	0.4	0	0.058
TEPSIN	0.4	0	0.058
TERF1	0.4	0	0.058
TGS1	0.4	0	0.058
THOC3	0.4	0	0.058
TICAM1	0.4	0	0.058
TIMP3	0.4	0	0.058
TIPARP	0.4	0	0.058
TJP1	0.4	0	0.058
TKTL2	0.4	0	0.058
TLE6	0.4	0	0.058
TLL2	0.4	0	0.058
TLN1	0.4	0	0.058
TM6SF2	0.4	0	0.058
TMEM132E	0.4	0	0.058
TMEM151B	0.4	0	0.058
TMPRSS11F	0.4	0	0.058
TMPRSS6	0.4	0	0.058
TNFRSF17	0.4	0	0.058
TNRC6B	0.4	0	0.058
TNS1	0.4	0	0.058
TP53BP1	0.4	0	0.058
TPBG	0.4	0	0.058
TRABD2B	0.4	0	0.058
TRIM64C	0.4	0	0.058
TRIM67	0.4	0	0.058
TRIP12	0.4	0	0.058
TRPM5	0.4	0	0.058
TTC16	0.4	0	0.058
TTC39B	0.4	0	0.058
TTC7A	0.4	0	0.058
TTF1	0.4	0	0.058
TTK	0.4	0	0.058
TUBA8	0.4	0	0.058
TUBB6	0.4	0	0.058
TULP3	0.4	0	0.058
TXNDC5	0.4	0	0.058
TYK2	0.4	0	0.058
UBAC2	0.4	0	0.058
UBE2O	0.4	0	0.058
UBE2Q1	0.4	0	0.058
UBE2Q2	0.4	0	0.058
UBE2QL1	0.4	0	0.058
UBTF	0.4	0	0.058
UNC13C	0.4	0	0.058
UNC79	0.4	0	0.058
UNK	0.4	0	0.058
USP10	0.4	0	0.058
USP13	0.4	0	0.058
USP20	0.4	0	0.058
USP36	0.4	0	0.058
USP5	0.4	0	0.058
USP54	0.4	0	0.058
USP6	0.4	0	0.058
VCAN	0.4	0	0.058
VEZT	0.4	0	0.058
VWA1	0.4	0	0.058
VWA3A	0.4	0	0.058
VWA5B2	0.4	0	0.058
WDR17	0.4	0	0.058
WDR19	0.4	0	0.058
WDR6	0.4	0	0.058
WDR62	0.4	0	0.058
WDR86	0.4	0	0.058
WDR88	0.4	0	0.058
WDR97	0.4	0	0.058
WFS1	0.4	0	0.058
WNT11	0.4	0	0.058
WNT4	0.4	0	0.058
WSCD2	0.4	0	0.058
XYLT2	0.4	0	0.058
YEATS2	0.4	0	0.058
YLPM1	0.4	0	0.058
ZBTB7A	0.4	0	0.058
ZC3H12A	0.4	0	0.058
ZC3H18	0.4	0	0.058
ZC3H3	0.4	0	0.058
ZC3H7B	0.4	0	0.058
ZDHHC18	0.4	0	0.058
ZFP36L2	0.4	0	0.058
ZFP64	0.4	0	0.058
ZHX1	0.4	0	0.058
ZIC4	0.4	0	0.058
ZNF202	0.4	0	0.058
ZNF225	0.4	0	0.058
ZNF273	0.4	0	0.058
ZNF358	0.4	0	0.058
ZNF362	0.4	0	0.058
ZNF366	0.4	0	0.058
ZNF407	0.4	0	0.058
ZNF423	0.4	0	0.058
ZNF43	0.4	0	0.058
ZNF431	0.4	0	0.058
ZNF473	0.4	0	0.058
ZNF490	0.4	0	0.058
ZNF519	0.4	0	0.058
ZNF554	0.4	0	0.058
ZNF579	0.4	0	0.058
ZNF595	0.4	0	0.058
ZNF638	0.4	0	0.058
ZNF669	0.4	0	0.058
ZNF703	0.4	0	0.058
ZNF705G	0.4	0	0.058
ZNF71	0.4	0	0.058
ZNF76	0.4	0	0.058
ZNF778	0.4	0	0.058
ZNF804B	0.4	0	0.058
ZNF850	0.4	0	0.058
ZNF92	0.4	0	0.058
ZNRF2	0.4	0	0.058
ZNRF3	0.4	0	0.058
ZSCAN18	0.4	0	0.058
ABCD1	0.4	0	0.058
ABI3BP	0.4	0	0.058
ACTA1	0.4	0	0.058
ADAMTSL3	0.4	0	0.058
ALKBH1	0.4	0	0.058
AMER3	0.4	0	0.058
AMPD2	0.4	0	0.058
AP2A1	0.4	0	0.058
AP4B1	0.4	0	0.058
ARSF	0.4	0	0.058
ASPH	0.4	0	0.058
ATP6V0D1	0.4	0	0.058
ATP8B1	0.4	0	0.058
ATXN7	0.4	0	0.058
AUTS2	0.4	0	0.058
B3GNT6	0.4	0	0.058
BCR	0.4	0	0.058
BTAF1	0.4	0	0.058
BTBD18	0.4	0	0.058
CACNA1E	0.4	0	0.058
CCDC13	0.4	0	0.058
CDCA2	0.4	0	0.058
CDH2	0.4	0	0.058
CDH23	0.4	0	0.058
CDYL	0.4	0	0.058
CEP164	0.4	0	0.058
CETP	0.4	0	0.058
CHRD	0.4	0	0.058
COL4A4	0.4	0	0.058
CPSF1	0.4	0	0.058
CRYBG3	0.4	0	0.058
CTLA4	0.4	0	0.058
DCST2	0.4	0	0.058
DDN	0.4	0	0.058
DEUP1	0.4	0	0.058
DLC1	0.4	0	0.058
DLK2	0.4	0	0.058
DMBT1	0.4	0	0.058
DPEP2	0.4	0	0.058
EGR2	0.4	0	0.058
EIF2AK4	0.4	0	0.058
EIF3H	0.4	0	0.058
EIF3I	0.4	0	0.058
ESR2	0.4	0	0.058
ESRP2	0.4	0	0.058
FAM178B	0.4	0	0.058
FAM180B	0.4	0	0.058
FAM189A1	0.4	0	0.058
FBXO41	0.4	0	0.058
FCRLB	0.4	0	0.058
FHL5	0.4	0	0.058
FZD7	0.4	0	0.058
GALNT9	0.4	0	0.058
GLI2	0.4	0	0.058
GPR37	0.4	0	0.058
H6PD	0.4	0	0.058
HNF4A	0.4	0	0.058
IDUA	0.4	0	0.058
IGFALS	0.4	0	0.058
IGLV4-60	0.4	0	0.058
IQSEC2	0.4	0	0.058
IRX1	0.4	0	0.058
KAT6A	0.4	0	0.058
KCNA2	0.4	0	0.058
KCNH3	0.4	0	0.058
KCNH8	0.4	0	0.058
KCTD8	0.4	0	0.058
KIAA1161	0.4	0	0.058
KLHL26	0.4	0	0.058
KRTAP19-4	0.4	0	0.058
LARP4B	0.4	0	0.058
LCP2	0.4	0	0.058
LRPAP1	0.4	0	0.058
MASP2	0.4	0	0.058
MIIP	0.4	0	0.058
MISP	0.4	0	0.058
MRC2	0.4	0	0.058
MUSK	0.4	0	0.058
MYH7	0.4	0	0.058
NCOA5	0.4	0	0.058
NEK5	0.4	0	0.058
NES	0.4	0	0.058
NLRP11	0.4	0	0.058
NUP98	0.4	0	0.058
OPLAH	0.4	0	0.058
OR10J3	0.4	0	0.058
OR52K2	0.4	0	0.058
PAK4	0.4	0	0.058
PANK1	0.4	0	0.058
PARP14	0.4	0	0.058
PC	0.4	0	0.058
PCDHGA6	0.4	0	0.058
PCDHGB6	0.4	0	0.058
PFAS	0.4	0	0.058
PGBD1	0.4	0	0.058
PGGHG	0.4	0	0.058
PIK3R2	0.4	0	0.058
PMEPA1	0.4	0	0.058
POLG	0.4	0	0.058
PPP1R12A	0.4	0	0.058
PRDM13	0.4	0	0.058
PTPN21	0.4	0	0.058
RAVER1	0.4	0	0.058
RBM19	0.4	0	0.058
RGR	0.4	0	0.058
RGS20	0.4	0	0.058
RIMS2	0.4	0	0.058
RNF32	0.4	0	0.058
RPTOR	0.4	0	0.058
SCARF1	0.4	0	0.058
SH2D3A	0.4	0	0.058
SIK3	0.4	0	0.058
SLC2A14	0.4	0	0.058
SMYD4	0.4	0	0.058
SNX19	0.4	0	0.058
SOX11	0.4	0	0.058
SPTB	0.4	0	0.058
STK10	0.4	0	0.058
STK3	0.4	0	0.058
STX11	0.4	0	0.058
SULF1	0.4	0	0.058
SYNJ2	0.4	0	0.058
TADA2B	0.4	0	0.058
TALDO1	0.4	0	0.058
TF	0.4	0	0.058
TIGD5	0.4	0	0.058
TLE3	0.4	0	0.058
TMC4	0.4	0	0.058
TMEM104	0.4	0	0.058
TMEM198	0.4	0	0.058
TMEM74	0.4	0	0.058
TMX3	0.4	0	0.058
TNFRSF11A	0.4	0	0.058
TNRC18	0.4	0	0.058
TRIM24	0.4	0	0.058
TTC7B	0.4	0	0.058
TTLL10	0.4	0	0.058
UBR5	0.4	0	0.058
UGT2A1	0.4	0	0.058
UNC13D	0.4	0	0.058
UNC5D	0.4	0	0.058
USP28	0.4	0	0.058
UTF1	0.4	0	0.058
VPS13C	0.4	0	0.058
VPS53	0.4	0	0.058
VWF	0.4	0	0.058
WDR64	0.4	0	0.058
XKR6	0.4	0	0.058
YY1	0.4	0	0.058
ZNF345	0.4	0	0.058
ZNF429	0.4	0	0.058
ZNF462	0.4	0	0.058
ZNF493	0.4	0	0.058
ZNF541	0.4	0	0.058
ZNF592	0.4	0	0.058
ZNF628	0.4	0	0.058
ZNF672	0.4	0	0.058
DCAF5	0.4	0	0.058
DLGAP4	0.4	0	0.058
DNAH1	0.4	0	0.058
DYRK1A	0.4	0	0.058
EDNRB	0.4	0	0.058
FASN	0.4	0	0.058
FCGBP	0.4	0	0.058
GRAMD1B	0.4	0	0.058
LRCH4	0.4	0	0.058
MON2	0.4	0	0.058
MPRIP	0.4	0	0.058
MST1	0.4	0	0.058
MYO15A	0.4	0	0.058
NEDD1	0.4	0	0.058
NUP62CL	0.4	0	0.058
OPN4	0.4	0	0.058
RBM41	0.4	0	0.058
RPGRIP1	0.4	0	0.058
SEMA3B	0.4	0	0.058
SETD1B	0.4	0	0.058
SPAG1	0.4	0	0.058
TBC1D25	0.4	0	0.058
THBS3	0.4	0	0.058
TNIP1	0.4	0	0.058
UHRF1	0.4	0	0.058
ZFPM1	0.4	0	0.058
ZNF226	0.4	0	0.058
ZNF518B	0.4	0	0.058
CHST1	0.4	0	0.058
CYGB	0.4	0	0.058
FAM214B	0.4	0	0.058
OR6T1	0.4	0	0.058
RBM33	0.4	0	0.058
TMEM121B	0.4	0	0.058
ADAMTS5	0.6	0.142857	0.084
AHNAK	0.6	0.142857	0.084
EPPK1	0.6	0.142857	0.084
FNDC1	0.6	0.142857	0.084
LRP2	0.6	0.142857	0.084
PIEZO2	0.6	0.142857	0.084
PKHD1L1	0.6	0.142857	0.084
POM121L2	0.6	0.142857	0.084
SHROOM2	0.6	0.142857	0.084
XIRP2	0.6	0.142857	0.084
MYT1L	0.6	0.142857	0.084
PCDHA1	0.6	0.142857	0.084
PLEC	0.6	0.142857	0.084
TEX15	0.6	0.142857	0.084
PPL	0.6	0.142857	0.084
TTN	0.8	0.357143	0.14
ABCB1	0.4	0.0714286	0.15
ABCC10	0.4	0.0714286	0.15
ADAM33	0.4	0.0714286	0.15
ADD1	0.4	0.0714286	0.15
ADGRA1	0.4	0.0714286	0.15
ADGRB3	0.4	0.0714286	0.15
AGBL2	0.4	0.0714286	0.15
APBA2	0.4	0.0714286	0.15
ARHGAP25	0.4	0.0714286	0.15
ARHGEF1	0.4	0.0714286	0.15
ASTN2	0.4	0.0714286	0.15
ATP10D	0.4	0.0714286	0.15
BAZ2B	0.4	0.0714286	0.15
BOC	0.4	0.0714286	0.15
BPTF	0.4	0.0714286	0.15
BRCA2	0.4	0.0714286	0.15
BRWD3	0.4	0.0714286	0.15
BTBD11	0.4	0.0714286	0.15
C10orf71	0.4	0.0714286	0.15
C5AR2	0.4	0.0714286	0.15
CAND2	0.4	0.0714286	0.15
CAPN11	0.4	0.0714286	0.15
CCNB3	0.4	0.0714286	0.15
CDHR2	0.4	0.0714286	0.15
CHD5	0.4	0.0714286	0.15
CHD7	0.4	0.0714286	0.15
CHST6	0.4	0.0714286	0.15
CNTN4	0.4	0.0714286	0.15
CYFIP1	0.4	0.0714286	0.15
CYP2D7	0.4	0.0714286	0.15
DCAF12L2	0.4	0.0714286	0.15
DCHS2	0.4	0.0714286	0.15
DDHD1	0.4	0.0714286	0.15
DDX11	0.4	0.0714286	0.15
DEPDC5	0.4	0.0714286	0.15
DISP3	0.4	0.0714286	0.15
DNAH2	0.4	0.0714286	0.15
DPP7	0.4	0.0714286	0.15
DSCAM	0.4	0.0714286	0.15
DUOX1	0.4	0.0714286	0.15
DUOXA1	0.4	0.0714286	0.15
ELFN1	0.4	0.0714286	0.15
EVC2	0.4	0.0714286	0.15
EVI5L	0.4	0.0714286	0.15
FAT2	0.4	0.0714286	0.15
FAT4	0.4	0.0714286	0.15
FBN1	0.4	0.0714286	0.15
FGD4	0.4	0.0714286	0.15
FGFR2	0.4	0.0714286	0.15
FGFR3	0.4	0.0714286	0.15
FRMD4A	0.4	0.0714286	0.15
FUZ	0.4	0.0714286	0.15
GALNT17	0.4	0.0714286	0.15
GPATCH8	0.4	0.0714286	0.15
HECW1	0.4	0.0714286	0.15
HMCN1	0.4	0.0714286	0.15
HNRNPA2B1	0.4	0.0714286	0.15
HRG	0.4	0.0714286	0.15
IGFN1	0.4	0.0714286	0.15
IRS1	0.4	0.0714286	0.15
IRX4	0.4	0.0714286	0.15
JAG2	0.4	0.0714286	0.15
KCNN2	0.4	0.0714286	0.15
KCTD15	0.4	0.0714286	0.15
KIAA1586	0.4	0.0714286	0.15
KIF1B	0.4	0.0714286	0.15
KIF26B	0.4	0.0714286	0.15
KMT2B	0.4	0.0714286	0.15
KRT37	0.4	0.0714286	0.15
LAMC3	0.4	0.0714286	0.15
LRP4	0.4	0.0714286	0.15
LRRC14B	0.4	0.0714286	0.15
LRRC8C	0.4	0.0714286	0.15
LRRC8D	0.4	0.0714286	0.15
MAP4K1	0.4	0.0714286	0.15
MTUS2	0.4	0.0714286	0.15
MUC12	0.4	0.0714286	0.15
NBEA	0.4	0.0714286	0.15
NCOA2	0.4	0.0714286	0.15
NDE1	0.4	0.0714286	0.15
NKX2-4	0.4	0.0714286	0.15
NPAS3	0.4	0.0714286	0.15
NRAP	0.4	0.0714286	0.15
ONECUT2	0.4	0.0714286	0.15
PARD6A	0.4	0.0714286	0.15
PARN	0.4	0.0714286	0.15
PCDHA13	0.4	0.0714286	0.15
PCDHA2	0.4	0.0714286	0.15
PCNX4	0.4	0.0714286	0.15
PDZD2	0.4	0.0714286	0.15
PGR	0.4	0.0714286	0.15
PHLDA1	0.4	0.0714286	0.15
PKN1	0.4	0.0714286	0.15
PLCH1	0.4	0.0714286	0.15
PLEKHF1	0.4	0.0714286	0.15
PLEKHG3	0.4	0.0714286	0.15
PLXNA4	0.4	0.0714286	0.15
PLXND1	0.4	0.0714286	0.15
PPP1R26	0.4	0.0714286	0.15
PTGDR	0.4	0.0714286	0.15
PTPRB	0.4	0.0714286	0.15
PTPRZ1	0.4	0.0714286	0.15
RBM12B	0.4	0.0714286	0.15
RNF213	0.4	0.0714286	0.15
ROBO1	0.4	0.0714286	0.15
RTN4RL2	0.4	0.0714286	0.15
SAMD4A	0.4	0.0714286	0.15
SCAF4	0.4	0.0714286	0.15
SDK2	0.4	0.0714286	0.15
SEMA4C	0.4	0.0714286	0.15
SHANK1	0.4	0.0714286	0.15
SLC3A1	0.4	0.0714286	0.15
SLC8A2	0.4	0.0714286	0.15
SOGA3	0.4	0.0714286	0.15
SPPL2B	0.4	0.0714286	0.15
SPTBN2	0.4	0.0714286	0.15
SPTBN5	0.4	0.0714286	0.15
SYT6	0.4	0.0714286	0.15
TAF6L	0.4	0.0714286	0.15
TAOK3	0.4	0.0714286	0.15
TBC1D31	0.4	0.0714286	0.15
TBCD	0.4	0.0714286	0.15
TFAP4	0.4	0.0714286	0.15
TGFB2	0.4	0.0714286	0.15
THBS2	0.4	0.0714286	0.15
TLE4	0.4	0.0714286	0.15
TLR3	0.4	0.0714286	0.15
TMEM200C	0.4	0.0714286	0.15
TNC	0.4	0.0714286	0.15
TOP1MT	0.4	0.0714286	0.15
TOPAZ1	0.4	0.0714286	0.15
TRAP1	0.4	0.0714286	0.15
TRIM58	0.4	0.0714286	0.15
TRIM72	0.4	0.0714286	0.15
TRMT11	0.4	0.0714286	0.15
TSSC4	0.4	0.0714286	0.15
TUBGCP6	0.4	0.0714286	0.15
UMODL1	0.4	0.0714286	0.15
UNC5B	0.4	0.0714286	0.15
USP9X	0.4	0.0714286	0.15
VANGL2	0.4	0.0714286	0.15
VIT	0.4	0.0714286	0.15
WDFY4	0.4	0.0714286	0.15
WDR81	0.4	0.0714286	0.15
WNK3	0.4	0.0714286	0.15
WWP1	0.4	0.0714286	0.15
ZBTB20	0.4	0.0714286	0.15
ZDHHC8	0.4	0.0714286	0.15
ZMYND15	0.4	0.0714286	0.15
ZNF257	0.4	0.0714286	0.15
ZNF648	0.4	0.0714286	0.15
ZNF679	0.4	0.0714286	0.15
ZNF710	0.4	0.0714286	0.15
ZNF804A	0.4	0.0714286	0.15
ZNFX1	0.4	0.0714286	0.15
ZSWIM8	0.4	0.0714286	0.15
ABCC5	0.4	0.0714286	0.15
AKAP13	0.4	0.0714286	0.15
BAP1	0.4	0.0714286	0.15
COL6A2	0.4	0.0714286	0.15
DLGAP1	0.4	0.0714286	0.15
ESRP1	0.4	0.0714286	0.15
GNAS	0.4	0.0714286	0.15
GRM1	0.4	0.0714286	0.15
KIF21B	0.4	0.0714286	0.15
LCT	0.4	0.0714286	0.15
MYO1F	0.4	0.0714286	0.15
OXNAD1	0.4	0.0714286	0.15
PBRM1	0.4	0.0714286	0.15
PCDHB10	0.4	0.0714286	0.15
PDZRN4	0.4	0.0714286	0.15
PIK3CA	0.4	0.0714286	0.15
PROX2	0.4	0.0714286	0.15
RYR2	0.4	0.0714286	0.15
SLIT3	0.4	0.0714286	0.15
ST18	0.4	0.0714286	0.15
SYCE1	0.4	0.0714286	0.15
TAF1C	0.4	0.0714286	0.15
TDRD9	0.4	0.0714286	0.15
WHRN	0.4	0.0714286	0.15
ZNF568	0.4	0.0714286	0.15
ZNF835	0.4	0.0714286	0.15
ZNF862	0.4	0.0714286	0.15
ANKRD17	0.4	0.0714286	0.15
CHD4	0.4	0.0714286	0.15
ERO1B	0.4	0.0714286	0.15
GRIK3	0.4	0.0714286	0.15
VPS13D	0.4	0.0714286	0.15
CLIP4	0.4	0.0714286	0.15
MKNK1	0.4	0.0714286	0.15
PCLO	0.6	0.214286	0.26
SCRIB	0.6	0.214286	0.26
SPTA1	0.6	0.214286	0.26
A1BG	0.2	0	0.26
A3GALT2	0.2	0	0.26
AADAT	0.2	0	0.26
AAK1	0.2	0	0.26
AAR2	0.2	0	0.26
ABCA1	0.2	0	0.26
ABCA10	0.2	0	0.26
ABCA2	0.2	0	0.26
ABCA4	0.2	0	0.26
ABCA5	0.2	0	0.26
ABCA9	0.2	0	0.26
ABCB4	0.2	0	0.26
ABCB8	0.2	0	0.26
ABCC11	0.2	0	0.26
ABCC2	0.2	0	0.26
ABCC6	0.2	0	0.26
ABCC9	0.2	0	0.26
ABCG2	0.2	0	0.26
ABHD1	0.2	0	0.26
ABHD10	0.2	0	0.26
ABHD14B	0.2	0	0.26
ABHD15	0.2	0	0.26
ABHD18	0.2	0	0.26
ABL2	0.2	0	0.26
ABLIM2	0.2	0	0.26
ABRA	0.2	0	0.26
ABTB1	0.2	0	0.26
AC004922.1	0.2	0	0.26
AC005833.1	0.2	0	0.26
AC008878.3	0.2	0	0.26
AC009086.2	0.2	0	0.26
AC010422.3	0.2	0	0.26
AC010531.1	0.2	0	0.26
AC011498.4	0.2	0	0.26
AC011511.4	0.2	0	0.26
AC018523.2	0.2	0	0.26
AC020909.1	0.2	0	0.26
AC023509.3	0.2	0	0.26
AC025287.4	0.2	0	0.26
AC026464.4	0.2	0	0.26
AC034102.2	0.2	0	0.26
AC051649.2	0.2	0	0.26
AC061992.1	0.2	0	0.26
AC068547.1	0.2	0	0.26
AC068775.1	0.2	0	0.26
AC068775.2	0.2	0	0.26
AC068896.1	0.2	0	0.26
AC073111.3	0.2	0	0.26
AC079594.2	0.2	0	0.26
AC098850.4	0.2	0	0.26
AC105001.2	0.2	0	0.26
AC112693.2	0.2	0	0.26
AC131097.2	0.2	0	0.26
AC138647.1	0.2	0	0.26
ACAA2	0.2	0	0.26
ACAD10	0.2	0	0.26
ACAP1	0.2	0	0.26
ACAT2	0.2	0	0.26
ACCS	0.2	0	0.26
ACD	0.2	0	0.26
ACIN1	0.2	0	0.26
ACKR3	0.2	0	0.26
ACMSD	0.2	0	0.26
ACOT11	0.2	0	0.26
ACOT13	0.2	0	0.26
ACOX1	0.2	0	0.26
ACOXL	0.2	0	0.26
ACP4	0.2	0	0.26
ACRBP	0.2	0	0.26
ACSM5	0.2	0	0.26
ACSS3	0.2	0	0.26
ACTRT2	0.2	0	0.26
ADAM10	0.2	0	0.26
ADAM15	0.2	0	0.26
ADAM18	0.2	0	0.26
ADAM32	0.2	0	0.26
ADAM7	0.2	0	0.26
ADAM8	0.2	0	0.26
ADAMDEC1	0.2	0	0.26
ADAMTS13	0.2	0	0.26
ADAMTS18	0.2	0	0.26
ADAMTSL5	0.2	0	0.26
ADAP1	0.2	0	0.26
ADCY3	0.2	0	0.26
ADCY4	0.2	0	0.26
ADCY7	0.2	0	0.26
ADCY9	0.2	0	0.26
ADD3	0.2	0	0.26
ADGB	0.2	0	0.26
ADGRA2	0.2	0	0.26
ADGRB2	0.2	0	0.26
ADGRD1	0.2	0	0.26
ADGRE2	0.2	0	0.26
ADGRG6	0.2	0	0.26
ADGRL1	0.2	0	0.26
ADHFE1	0.2	0	0.26
ADIPOQ	0.2	0	0.26
ADNP	0.2	0	0.26
ADNP2	0.2	0	0.26
ADRA1B	0.2	0	0.26
ADRA2A	0.2	0	0.26
ADRB1	0.2	0	0.26
ADRB3	0.2	0	0.26
ADSS	0.2	0	0.26
AEBP1	0.2	0	0.26
AES	0.2	0	0.26
AF130351.1	0.2	0	0.26
AFAP1	0.2	0	0.26
AFF2	0.2	0	0.26
AFF4	0.2	0	0.26
AGAP1	0.2	0	0.26
AGAP3	0.2	0	0.26
AGAP6	0.2	0	0.26
AGBL4	0.2	0	0.26
AGK	0.2	0	0.26
AGR3	0.2	0	0.26
AGT	0.2	0	0.26
AGTPBP1	0.2	0	0.26
AHR	0.2	0	0.26
AIP	0.2	0	0.26
AJUBA	0.2	0	0.26
AK9	0.2	0	0.26
AKAP6	0.2	0	0.26
AKAP8	0.2	0	0.26
AKAP9	0.2	0	0.26
AKR1D1	0.2	0	0.26
AL035460.1	0.2	0	0.26
AL080251.1	0.2	0	0.26
AL133352.1	0.2	0	0.26
AL136115.1	0.2	0	0.26
AL136295.1	0.2	0	0.26
AL136295.3	0.2	0	0.26
AL136531.1	0.2	0	0.26
AL139353.1	0.2	0	0.26
AL162407.1	0.2	0	0.26
AL359195.1	0.2	0	0.26
AL360181.3	0.2	0	0.26
AL365232.1	0.2	0	0.26
AL391152.1	0.2	0	0.26
ALAS2	0.2	0	0.26
ALCAM	0.2	0	0.26
ALDH18A1	0.2	0	0.26
ALDH1A2	0.2	0	0.26
ALDH2	0.2	0	0.26
ALDH3A2	0.2	0	0.26
ALDH3B1	0.2	0	0.26
ALDH5A1	0.2	0	0.26
ALDOA	0.2	0	0.26
ALG10	0.2	0	0.26
ALG12	0.2	0	0.26
ALG1L	0.2	0	0.26
ALG6	0.2	0	0.26
ALG8	0.2	0	0.26
ALK	0.2	0	0.26
ALKBH6	0.2	0	0.26
ALKBH8	0.2	0	0.26
ALOX15	0.2	0	0.26
ALS2	0.2	0	0.26
ALX4	0.2	0	0.26
AMER1	0.2	0	0.26
AMIGO1	0.2	0	0.26
AMIGO2	0.2	0	0.26
AMIGO3	0.2	0	0.26
AMMECR1	0.2	0	0.26
AMOTL2	0.2	0	0.26
AMPD1	0.2	0	0.26
AMT	0.2	0	0.26
AMTN	0.2	0	0.26
AMY1C	0.2	0	0.26
ANAPC1	0.2	0	0.26
ANAPC10	0.2	0	0.26
ANAPC13	0.2	0	0.26
ANAPC5	0.2	0	0.26
ANAPC7	0.2	0	0.26
ANGPT1	0.2	0	0.26
ANGPT2	0.2	0	0.26
ANGPTL1	0.2	0	0.26
ANGPTL2	0.2	0	0.26
ANGPTL3	0.2	0	0.26
ANGPTL6	0.2	0	0.26
ANK1	0.2	0	0.26
ANKAR	0.2	0	0.26
ANKDD1A	0.2	0	0.26
ANKFN1	0.2	0	0.26
ANKHD1	0.2	0	0.26
ANKIB1	0.2	0	0.26
ANKRD11	0.2	0	0.26
ANKRD13D	0.2	0	0.26
ANKRD16	0.2	0	0.26
ANKRD18A	0.2	0	0.26
ANKRD18B	0.2	0	0.26
ANKRD20A4	0.2	0	0.26
ANKRD26	0.2	0	0.26
ANKRD28	0.2	0	0.26
ANKRD30B	0.2	0	0.26
ANKRD34A	0.2	0	0.26
ANKRD36	0.2	0	0.26
ANKRD44	0.2	0	0.26
ANKRD50	0.2	0	0.26
ANKRD53	0.2	0	0.26
ANKRD61	0.2	0	0.26
ANKRD63	0.2	0	0.26
ANKRD65	0.2	0	0.26
ANKRD7	0.2	0	0.26
ANKRD9	0.2	0	0.26
ANKS3	0.2	0	0.26
ANKS6	0.2	0	0.26
ANO3	0.2	0	0.26
ANO5	0.2	0	0.26
ANO6	0.2	0	0.26
ANO7	0.2	0	0.26
ANPEP	0.2	0	0.26
ANXA1	0.2	0	0.26
ANXA6	0.2	0	0.26
AOC1	0.2	0	0.26
AOC2	0.2	0	0.26
AP001273.2	0.2	0	0.26
AP1B1	0.2	0	0.26
AP1G1	0.2	0	0.26
AP1G2	0.2	0	0.26
AP2M1	0.2	0	0.26
AP2S1	0.2	0	0.26
AP3M2	0.2	0	0.26
AP3S2	0.2	0	0.26
APAF1	0.2	0	0.26
APBB1IP	0.2	0	0.26
APEX2	0.2	0	0.26
APH1A	0.2	0	0.26
APLP2	0.2	0	0.26
APOA1	0.2	0	0.26
APOBEC1	0.2	0	0.26
APOBEC2	0.2	0	0.26
APOBEC3B	0.2	0	0.26
APOE	0.2	0	0.26
APP	0.2	0	0.26
APPL2	0.2	0	0.26
AQP12A	0.2	0	0.26
AQP12B	0.2	0	0.26
AQP3	0.2	0	0.26
ARFGAP2	0.2	0	0.26
ARFGAP3	0.2	0	0.26
ARFGEF1	0.2	0	0.26
ARG1	0.2	0	0.26
ARHGAP20	0.2	0	0.26
ARHGAP21	0.2	0	0.26
ARHGAP23	0.2	0	0.26
ARHGAP24	0.2	0	0.26
ARHGAP30	0.2	0	0.26
ARHGAP40	0.2	0	0.26
ARHGAP44	0.2	0	0.26
ARHGAP45	0.2	0	0.26
ARHGAP5	0.2	0	0.26
ARHGEF10	0.2	0	0.26
ARHGEF10L	0.2	0	0.26
ARHGEF16	0.2	0	0.26
ARHGEF19	0.2	0	0.26
ARHGEF2	0.2	0	0.26
ARHGEF25	0.2	0	0.26
ARHGEF5	0.2	0	0.26
ARHGEF6	0.2	0	0.26
ARID2	0.2	0	0.26
ARID3A	0.2	0	0.26
ARIH2	0.2	0	0.26
ARL13A	0.2	0	0.26
ARL13B	0.2	0	0.26
ARL14EPL	0.2	0	0.26
ARMC2	0.2	0	0.26
ARMC8	0.2	0	0.26
ARMS2	0.2	0	0.26
ARRDC1	0.2	0	0.26
ART3	0.2	0	0.26
ASAP1	0.2	0	0.26
ASAP2	0.2	0	0.26
ASB18	0.2	0	0.26
ASB2	0.2	0	0.26
ASB5	0.2	0	0.26
ASB9	0.2	0	0.26
ASCL1	0.2	0	0.26
ASCL5	0.2	0	0.26
ASIC1	0.2	0	0.26
ASIC2	0.2	0	0.26
ASIC5	0.2	0	0.26
ASNA1	0.2	0	0.26
ASXL2	0.2	0	0.26
ASZ1	0.2	0	0.26
ATAD2	0.2	0	0.26
ATAD2B	0.2	0	0.26
ATF5	0.2	0	0.26
ATF6	0.2	0	0.26
ATF7IP2	0.2	0	0.26
ATG13	0.2	0	0.26
ATG4D	0.2	0	0.26
ATG9A	0.2	0	0.26
ATL1	0.2	0	0.26
ATMIN	0.2	0	0.26
ATP10A	0.2	0	0.26
ATP11A	0.2	0	0.26
ATP11C	0.2	0	0.26
ATP13A4	0.2	0	0.26
ATP1A3	0.2	0	0.26
ATP2A1	0.2	0	0.26
ATP2A2	0.2	0	0.26
ATP2B1	0.2	0	0.26
ATP5D	0.2	0	0.26
ATP6AP1	0.2	0	0.26
ATP6AP1L	0.2	0	0.26
ATP6V0A4	0.2	0	0.26
ATP6V1C2	0.2	0	0.26
ATP6V1H	0.2	0	0.26
ATP8A1	0.2	0	0.26
ATP8B2	0.2	0	0.26
ATP8B4	0.2	0	0.26
ATR	0.2	0	0.26
ATRIP	0.2	0	0.26
ATRNL1	0.2	0	0.26
ATRX	0.2	0	0.26
ATXN2L	0.2	0	0.26
ATXN3L	0.2	0	0.26
AUP1	0.2	0	0.26
AVEN	0.2	0	0.26
AVPR1A	0.2	0	0.26
AVPR1B	0.2	0	0.26
AVPR2	0.2	0	0.26
AXDND1	0.2	0	0.26
AXIN1	0.2	0	0.26
AXIN2	0.2	0	0.26
AXL	0.2	0	0.26
AZU1	0.2	0	0.26
B3GALT1	0.2	0	0.26
B3GAT1	0.2	0	0.26
B3GAT2	0.2	0	0.26
B3GAT3	0.2	0	0.26
B3GLCT	0.2	0	0.26
B4GALNT3	0.2	0	0.26
B4GALNT4	0.2	0	0.26
B4GALT3	0.2	0	0.26
B9D2	0.2	0	0.26
BACE1	0.2	0	0.26
BACE2	0.2	0	0.26
BACH2	0.2	0	0.26
BAG1	0.2	0	0.26
BAG2	0.2	0	0.26
BAHD1	0.2	0	0.26
BAK1	0.2	0	0.26
BARD1	0.2	0	0.26
BARHL1	0.2	0	0.26
BARHL2	0.2	0	0.26
BAX	0.2	0	0.26
BAZ2A	0.2	0	0.26
BBS10	0.2	0	0.26
BBS12	0.2	0	0.26
BBS2	0.2	0	0.26
BCAM	0.2	0	0.26
BCAN	0.2	0	0.26
BCAS3	0.2	0	0.26
BCCIP	0.2	0	0.26
BCHE	0.2	0	0.26
BCL11A	0.2	0	0.26
BCL7C	0.2	0	0.26
BCL9L	0.2	0	0.26
BCLAF1	0.2	0	0.26
BCO1	0.2	0	0.26
BDH1	0.2	0	0.26
BDKRB2	0.2	0	0.26
BEND3	0.2	0	0.26
BEND5	0.2	0	0.26
BEST1	0.2	0	0.26
BEST2	0.2	0	0.26
BEX5	0.2	0	0.26
BFAR	0.2	0	0.26
BHLHB9	0.2	0	0.26
BHLHE40	0.2	0	0.26
BHMT2	0.2	0	0.26
BICC1	0.2	0	0.26
BICD2	0.2	0	0.26
BIN2	0.2	0	0.26
BIRC3	0.2	0	0.26
BIVM-ERCC5	0.2	0	0.26
BLM	0.2	0	0.26
BMP10	0.2	0	0.26
BMP3	0.2	0	0.26
BMPR1A	0.2	0	0.26
BMPR1B	0.2	0	0.26
BMS1	0.2	0	0.26
BNC2	0.2	0	0.26
BOLA1	0.2	0	0.26
BOLL	0.2	0	0.26
BPHL	0.2	0	0.26
BPIFC	0.2	0	0.26
BRAT1	0.2	0	0.26
BRD4	0.2	0	0.26
BRD8	0.2	0	0.26
BRD9	0.2	0	0.26
BRDT	0.2	0	0.26
BRINP2	0.2	0	0.26
BRINP3	0.2	0	0.26
BRIP1	0.2	0	0.26
BRMS1	0.2	0	0.26
BSCL2	0.2	0	0.26
BSG	0.2	0	0.26
BTBD2	0.2	0	0.26
BTC	0.2	0	0.26
BTN2A1	0.2	0	0.26
BTNL8	0.2	0	0.26
BTNL9	0.2	0	0.26
BTRC	0.2	0	0.26
BUB1	0.2	0	0.26
BUB3	0.2	0	0.26
BX248415.1	0.2	0	0.26
C10orf105	0.2	0	0.26
C10orf113	0.2	0	0.26
C10orf120	0.2	0	0.26
C10orf126	0.2	0	0.26
C10orf76	0.2	0	0.26
C11orf24	0.2	0	0.26
C11orf49	0.2	0	0.26
C11orf71	0.2	0	0.26
C11orf80	0.2	0	0.26
C11orf87	0.2	0	0.26
C11orf94	0.2	0	0.26
C12orf10	0.2	0	0.26
C12orf40	0.2	0	0.26
C12orf71	0.2	0	0.26
C14orf159	0.2	0	0.26
C14orf37	0.2	0	0.26
C15orf53	0.2	0	0.26
C15orf61	0.2	0	0.26
C15orf62	0.2	0	0.26
C16orf52	0.2	0	0.26
C16orf59	0.2	0	0.26
C16orf82	0.2	0	0.26
C16orf96	0.2	0	0.26
C17orf107	0.2	0	0.26
C17orf53	0.2	0	0.26
C17orf75	0.2	0	0.26
C17orf97	0.2	0	0.26
C17orf98	0.2	0	0.26
C18orf21	0.2	0	0.26
C18orf25	0.2	0	0.26
C18orf54	0.2	0	0.26
C19orf35	0.2	0	0.26
C19orf38	0.2	0	0.26
C19orf53	0.2	0	0.26
C19orf60	0.2	0	0.26
C19orf67	0.2	0	0.26
C19orf68	0.2	0	0.26
C19orf71	0.2	0	0.26
C19orf81	0.2	0	0.26
C1orf115	0.2	0	0.26
C1orf123	0.2	0	0.26
C1orf141	0.2	0	0.26
C1orf167	0.2	0	0.26
C1orf189	0.2	0	0.26
C1orf228	0.2	0	0.26
C1orf54	0.2	0	0.26
C1orf56	0.2	0	0.26
C1orf61	0.2	0	0.26
C1orf74	0.2	0	0.26
C1orf87	0.2	0	0.26
C1QBP	0.2	0	0.26
C1QC	0.2	0	0.26
C1QL1	0.2	0	0.26
C1QL3	0.2	0	0.26
C1QL4	0.2	0	0.26
C1QTNF1	0.2	0	0.26
C1QTNF7	0.2	0	0.26
C1S	0.2	0	0.26
C20orf194	0.2	0	0.26
C22orf39	0.2	0	0.26
C2CD3	0.2	0	0.26
C2CD4B	0.2	0	0.26
C2CD4C	0.2	0	0.26
C2CD4D	0.2	0	0.26
C2orf49	0.2	0	0.26
C2orf54	0.2	0	0.26
C2orf73	0.2	0	0.26
C2orf74	0.2	0	0.26
C2orf78	0.2	0	0.26
C2orf81	0.2	0	0.26
C2orf91	0.2	0	0.26
C3orf20	0.2	0	0.26
C3orf30	0.2	0	0.26
C3orf33	0.2	0	0.26
C3orf49	0.2	0	0.26
C4orf45	0.2	0	0.26
C4orf48	0.2	0	0.26
C4orf50	0.2	0	0.26
C5orf34	0.2	0	0.26
C5orf38	0.2	0	0.26
C5orf42	0.2	0	0.26
C5orf47	0.2	0	0.26
C5orf60	0.2	0	0.26
C6orf132	0.2	0	0.26
C6orf201	0.2	0	0.26
C7orf25	0.2	0	0.26
C7orf26	0.2	0	0.26
C7orf57	0.2	0	0.26
C7orf77	0.2	0	0.26
C8orf34	0.2	0	0.26
C9orf135	0.2	0	0.26
C9orf172	0.2	0	0.26
C9orf3	0.2	0	0.26
C9orf50	0.2	0	0.26
CA11	0.2	0	0.26
CA2	0.2	0	0.26
CA9	0.2	0	0.26
CAB39	0.2	0	0.26
CABLES2	0.2	0	0.26
CABP7	0.2	0	0.26
CABYR	0.2	0	0.26
CACFD1	0.2	0	0.26
CACHD1	0.2	0	0.26
CACNA1A	0.2	0	0.26
CACNA1S	0.2	0	0.26
CACNA2D4	0.2	0	0.26
CACNG4	0.2	0	0.26
CACNG6	0.2	0	0.26
CACNG8	0.2	0	0.26
CACTIN	0.2	0	0.26
CAD	0.2	0	0.26
CADM3	0.2	0	0.26
CALB1	0.2	0	0.26
CALCOCO1	0.2	0	0.26
CALD1	0.2	0	0.26
CALML3	0.2	0	0.26
CALML5	0.2	0	0.26
CAMK1G	0.2	0	0.26
CAMKK1	0.2	0	0.26
CAMKMT	0.2	0	0.26
CAMKV	0.2	0	0.26
CAMLG	0.2	0	0.26
CAMSAP3	0.2	0	0.26
CAMTA2	0.2	0	0.26
CAND1	0.2	0	0.26
CANX	0.2	0	0.26
CAPG	0.2	0	0.26
CAPN12	0.2	0	0.26
CAPN13	0.2	0	0.26
CAPN3	0.2	0	0.26
CAPN7	0.2	0	0.26
CAPN8	0.2	0	0.26
CAPS	0.2	0	0.26
CARD11	0.2	0	0.26
CARD14	0.2	0	0.26
CARD16	0.2	0	0.26
CARD6	0.2	0	0.26
CARM1	0.2	0	0.26
CARMIL1	0.2	0	0.26
CASC1	0.2	0	0.26
CASKIN1	0.2	0	0.26
CASKIN2	0.2	0	0.26
CASP1	0.2	0	0.26
CASP4	0.2	0	0.26
CASP5	0.2	0	0.26
CASP8	0.2	0	0.26
CASP8AP2	0.2	0	0.26
CASP9	0.2	0	0.26
CATSPER2	0.2	0	0.26
CATSPERG	0.2	0	0.26
CAVIN1	0.2	0	0.26
CAVIN4	0.2	0	0.26
CBARP	0.2	0	0.26
CBLB	0.2	0	0.26
CBLL1	0.2	0	0.26
CBLN2	0.2	0	0.26
CBR1	0.2	0	0.26
CBR3	0.2	0	0.26
CBX3	0.2	0	0.26
CC2D1A	0.2	0	0.26
CCAR2	0.2	0	0.26
CCDC106	0.2	0	0.26
CCDC110	0.2	0	0.26
CCDC120	0.2	0	0.26
CCDC125	0.2	0	0.26
CCDC141	0.2	0	0.26
CCDC146	0.2	0	0.26
CCDC15	0.2	0	0.26
CCDC154	0.2	0	0.26
CCDC158	0.2	0	0.26
CCDC166	0.2	0	0.26
CCDC169-SOHLH2	0.2	0	0.26
CCDC170	0.2	0	0.26
CCDC171	0.2	0	0.26
CCDC172	0.2	0	0.26
CCDC174	0.2	0	0.26
CCDC175	0.2	0	0.26
CCDC178	0.2	0	0.26
CCDC184	0.2	0	0.26
CCDC186	0.2	0	0.26
CCDC189	0.2	0	0.26
CCDC22	0.2	0	0.26
CCDC28A	0.2	0	0.26
CCDC30	0.2	0	0.26
CCDC36	0.2	0	0.26
CCDC40	0.2	0	0.26
CCDC50	0.2	0	0.26
CCDC62	0.2	0	0.26
CCDC66	0.2	0	0.26
CCDC68	0.2	0	0.26
CCDC69	0.2	0	0.26
CCDC70	0.2	0	0.26
CCDC71	0.2	0	0.26
CCDC73	0.2	0	0.26
CCDC74A	0.2	0	0.26
CCDC74B	0.2	0	0.26
CCDC80	0.2	0	0.26
CCDC87	0.2	0	0.26
CCDC88C	0.2	0	0.26
CCDC89	0.2	0	0.26
CCDC93	0.2	0	0.26
CCDC97	0.2	0	0.26
CCKAR	0.2	0	0.26
CCL22	0.2	0	0.26
CCND3	0.2	0	0.26
CCNG1	0.2	0	0.26
CCNI	0.2	0	0.26
CCNI2	0.2	0	0.26
CCNK	0.2	0	0.26
CCNO	0.2	0	0.26
CCNY	0.2	0	0.26
CCR3	0.2	0	0.26
CCS	0.2	0	0.26
CCSER2	0.2	0	0.26
CCT4	0.2	0	0.26
CCT6A	0.2	0	0.26
CCT7	0.2	0	0.26
CD101	0.2	0	0.26
CD109	0.2	0	0.26
CD160	0.2	0	0.26
CD164	0.2	0	0.26
CD1E	0.2	0	0.26
CD22	0.2	0	0.26
CD226	0.2	0	0.26
CD274	0.2	0	0.26
CD2AP	0.2	0	0.26
CD3G	0.2	0	0.26
CD4	0.2	0	0.26
CD7	0.2	0	0.26
CD72	0.2	0	0.26
CD79A	0.2	0	0.26
CDADC1	0.2	0	0.26
CDAN1	0.2	0	0.26
CDC20	0.2	0	0.26
CDC40	0.2	0	0.26
CDC7	0.2	0	0.26
CDCA4	0.2	0	0.26
CDCA8	0.2	0	0.26
CDH10	0.2	0	0.26
CDH17	0.2	0	0.26
CDH19	0.2	0	0.26
CDH26	0.2	0	0.26
CDH4	0.2	0	0.26
CDH6	0.2	0	0.26
CDIP1	0.2	0	0.26
CDIPT	0.2	0	0.26
CDK11B	0.2	0	0.26
CDK18	0.2	0	0.26
CDK2AP2	0.2	0	0.26
CDK5R2	0.2	0	0.26
CDK5RAP3	0.2	0	0.26
CDKL5	0.2	0	0.26
CDKN2A	0.2	0	0.26
CDKN2B	0.2	0	0.26
CDON	0.2	0	0.26
CDPF1	0.2	0	0.26
CDR1	0.2	0	0.26
CDRT4	0.2	0	0.26
CEACAM1	0.2	0	0.26
CEACAM16	0.2	0	0.26
CEACAM5	0.2	0	0.26
CEBPB	0.2	0	0.26
CEBPE	0.2	0	0.26
CENPA	0.2	0	0.26
CENPF	0.2	0	0.26
CENPJ	0.2	0	0.26
CENPP	0.2	0	0.26
CENPV	0.2	0	0.26
CEP112	0.2	0	0.26
CEP135	0.2	0	0.26
CEP162	0.2	0	0.26
CEP290	0.2	0	0.26
CEP350	0.2	0	0.26
CEP57	0.2	0	0.26
CEP57L1	0.2	0	0.26
CEP70	0.2	0	0.26
CEP76	0.2	0	0.26
CEP89	0.2	0	0.26
CEP95	0.2	0	0.26
CEP97	0.2	0	0.26
CERS2	0.2	0	0.26
CERS4	0.2	0	0.26
CES1	0.2	0	0.26
CFAP100	0.2	0	0.26
CFAP126	0.2	0	0.26
CFAP20	0.2	0	0.26
CFAP36	0.2	0	0.26
CFAP53	0.2	0	0.26
CFAP54	0.2	0	0.26
CFAP77	0.2	0	0.26
CFAP97	0.2	0	0.26
CFAP99	0.2	0	0.26
CFDP1	0.2	0	0.26
CFTR	0.2	0	0.26
CGNL1	0.2	0	0.26
CH25H	0.2	0	0.26
CHADL	0.2	0	0.26
CHAF1A	0.2	0	0.26
CHAMP1	0.2	0	0.26
CHD8	0.2	0	0.26
CHD9	0.2	0	0.26
CHERP	0.2	0	0.26
CHIA	0.2	0	0.26
CHIC1	0.2	0	0.26
CHID1	0.2	0	0.26
[truncated: 5,908 more rows]
