# Supplementary material for: Neoadjuvant therapy with immune checkpoint blockade, antiangiogenesis, and chemotherapy for locally advanced gastric cancer
Source: Nat Commun. 2023 Jan 3;14:8. doi: 10.1038/s41467-022-35431-x (PMC9810618; doi:10.1038/s41467-022-35431-x)
Supplement: Supplementary file 6 — Supplementary Data 3 [file 41467_2022_35431_MOESM6_ESM.xlsx]

## Sheet: Sheet1
Supplementary Data 3. Quality control of Whole-exome sequencing data.
Name	Tissue	Type	Sample	Clean_Base	Q30	GC	GC-AT_Seperation	N_Rate	Average_read_length	Read_length_stddev	Average_base_quality	Mapping_rate	Mapping_quality	Insert_size	Duplication_rate	Capture_rate	Depth_in_target	Target_coverage
P01.T0	T	WES	P01.T0_T_WES	38402761836	0.9343	0.5358	0.398	0	143	16.964	35.828	0.9977	52.708	174	0.2823	0.6244	211.64	0.9973
P01.T1	T	WES	P01.T1_T_WES	38846225604	0.9454	0.5172	0.169	0	143	17.491	36.058	0.9986	55.961	190	0.248	0.8027	291.98	0.9972
P02.T0	T	WES	P02.T0_T_WES	48113941746	0.9422	0.5371	0.388	0	142	19.117	35.991	0.9869	54.64	186	0.2164	0.748	350.487	0.9996
P03.T0	T	WES	P03.T0_T_WES	55989848752	0.9381	0.5514	0.366	0	143	17.323	35.908	0.9979	54.664	184	0.279	0.7564	380.775	0.9997
P03.T1	T	WES	P03.T1_T_WES	38089855824	0.9425	0.5243	0.262	0.001	141	18.407	36.021	0.9987	56.004	185	0.1999	0.7878	300.566	0.9996
P04.T0	T	WES	P04.T0_T_WES	50428476246	0.9328	0.5363	0.177	0.001	140	19.577	35.827	0.9964	55.688	185	0.2384	0.8033	384.76	0.9996
P04.T1	T	WES	P04.T1_T_WES	49497404692	0.9469	0.5198	0.258	0	142	18.121	36.079	0.9984	55.929	184	0.2144	0.7889	383.642	0.9995
P05.T0	T	WES	P05.T0_T_WES	34610076354	0.9408	0.5454	0.565	0	141	18.976	35.96	0.9976	53.731	178	0.2404	0.7146	238.254	0.9995
P05.T1	T	WES	P05.T1_T_WES	39476943132	0.9506	0.5319	0.622	0.002	139	19.904	36.152	0.9987	55.618	177	0.241	0.7908	299.616	0.9996
P07.T0	T	WES	P07.T0_T_WES	29113752896	0.9391	0.5378	0.488	0.005	141	18.229	35.935	0.9926	54.337	177	0.2467	0.7331	201.885	0.9978
P07.T1	T	WES	P07.T1_T_WES	40518327368	0.9325	0.5119	0.247	0	141	19.05	35.835	0.9985	56.196	179	0.181	0.7793	323.603	0.9971
P08.T0	T	WES	P08.T0_T_WES	37568779530	0.9288	0.5127	0.19	0.002	143	16.362	35.763	0.9979	55.926	206	0.2124	0.7833	284.754	0.9995
P08.T1	T	WES	P08.T1_T_WES	33383376294	0.9522	0.515	0.543	0	138	21.523	36.181	0.9988	55.624	169	0.278	0.7876	242.51	0.9995
P10.T0	T	WES	P10.T0_T_WES	34701325286	0.9419	0.54	0.295	0	144	14.988	35.988	0.9974	55.259	213	0.2215	0.7599	254.142	0.9995
P10.T1	T	WES	P10.T1_T_WES	44118308052	0.9538	0.5633	0.648	0.001	140	19.682	36.196	0.9985	55.379	182	0.2316	0.7902	338.172	0.9994
P11.T0	T	WES	P11.T0_T_WES	36582447656	0.9458	0.5337	0.217	0	140	19.487	36.057	0.9983	54.945	182	0.3067	0.7401	237.009	0.9997
P11.T1	T	WES	P11.T1_T_WES	64706156372	0.9403	0.5394	0.719	0	140	19.953	35.962	0.9979	55.322	167	0.2077	0.7801	507.997	0.9996
P12.T0	T	WES	P12.T0_T_WES	52009623548	0.9459	0.5253	0.223	0	143	16.755	36.066	0.9982	55.651	188	0.2749	0.7579	356.036	0.9976
P12.T1	T	WES	P12.T1_T_WES	25067303328	0.9569	0.543	0.603	0	125	26.425	36.278	0.9965	55.331	129	0.2504	0.8109	203.756	0.9951
P14.T0	T	WES	P14.T0_T_WES	59281777630	0.9304	0.518	0.41	0	137	22.942	35.768	0.9978	51.047	133	0.2666	0.5115	292.714	0.9998
P14.T1	T	WES	P14.T1_T_WES	35394754318	0.9544	0.5504	0.723	0	135	22.534	36.23	0.9989	55.529	155	0.2319	0.8244	291.043	0.9973
P15.T0	T	WES	P15.T0_T_WES	36786441672	0.9437	0.5104	0.185	0	143	17.747	36.042	0.999	55.96	190	0.223	0.7737	275.294	0.9997
P15.T1	T	WES	P15.T1_T_WES	53350130868	0.9355	0.5189	0.207	0.002	99	3.386	34.721	0.9993	53.524	156	0.2233	0.8251	546.643	0.9996
P16.T0	T	WES	P16.T0_T_WES	49423456134	0.9361	0.5378	0.445	0	139	20.977	35.884	0.992	54.164	170	0.2252	0.7115	345.212	0.9995
P18.T0	T	WES	P18.T0_T_WES	47354581248	0.9519	0.5486	0.693	0	132	24.402	36.182	0.9966	55.075	145	0.2472	0.7878	361.425	0.9999
P18.T1	T	WES	P18.T1_T_WES	30623242122	0.9437	0.5408	0.459	0	137	22.121	36.024	0.9978	54.279	160	0.1422	0.6972	240.254	0.9997
P19.T0	T	WES	P19.T0_T_WES	23686835920	0.9515	0.5446	0.615	0	131	24.524	36.178	0.9987	55.457	142	0.2504	0.8141	191.859	0.995
P19.T1	T	WES	P19.T1_T_WES	22418768688	0.9468	0.5147	0.4	0	137	21.911	36.093	0.999	55.67	167	0.1369	0.7984	197.381	0.9971
P20.T0	T	WES	P20.T0_T_WES	27688554484	0.9478	0.5308	0.255	0	132	25.551	36.107	0.9978	54.313	148	0.1456	0.7622	239.78	0.9971
P20.T1	T	WES	P20.T1_T_WES	68762221702	0.9031	0.5615	0.395	0.034	99	2.643	34.997	0.999	54.026	175	0.1818	0.8662	775.282	0.9983
P21.T0	T	WES	P21.T0_T_WES	28150096982	0.9449	0.5335	0.294	0	133	24.595	36.045	0.9969	53.743	145	0.1373	0.6846	220.864	0.9978
P21.T1	T	WES	P21.T1_T_WES	64534322056	0.9101	0.5332	0.34	0.034	99	2.417	35.143	0.9994	54.075	179	0.1698	0.8669	736.711	0.9978
P22.T0	T	WES	P22.T0_T_WES	31927300148	0.949	0.5264	0.289	0	136	23.093	36.127	0.9956	54.828	160	0.1624	0.7309	253.539	0.9996
P25.T0	T	WES	P25.T0_T_WES	38281544886	0.9463	0.5311	0.197	0	135	22.998	36.071	0.9986	53.81	154	0.185	0.6818	281.162	0.9996
P25.T1	T	WES	P25.T1_T_WES	55072232482	0.9104	0.5551	0.181	0.002	99	2.689	34.209	0.9997	53.326	174	0.1856	0.8367	598.029	0.9994
