# Supplementary material for: Neoadjuvant therapy with immune checkpoint blockade, antiangiogenesis, and chemotherapy for locally advanced gastric cancer
Source: Nat Commun. 2023 Jan 3;14:8. doi: 10.1038/s41467-022-35431-x (PMC9810618; doi:10.1038/s41467-022-35431-x)
Supplement: Supplementary file 8 — Source Data [file 41467_2022_35431_MOESM8_ESM.xlsx]

## Sheet: Fig1b
ID	Surgery_events	Time to Surgery	DFS event	DFS	Osevent	OS
P01	Surgery	44	0	1092	0	1136
P02	Surgery	43	0	1005	0	1048
P03	Surgery	44	0	1085	0	1129
P04	Surgery	42	1	382	1	618
P05	Surgery	51	0	1029	0	1080
P06	Peritoneal metastasis	39	NA	NA	1	718
P07	Surgery	58	0	958	0	1016
P08	Surgery	60	0	927	0	987
P09	Refused to surery	NA	NA	NA	1	634
P10	Surgery	57	1	252	1	801
P11	Peritoneal metastasis	58	NA	NA	0	898
P12	Surgery	64	1	39	0	382
P13	Failed conversion	39	NA	NA	1	695
P14	Surgery	65	1	245	1	705
P15	Surgery	51	1	30	0	793
P16	Surgery	49	1	744	0	793
P17	Failed conversion	58	NA	NA	1	592
P18	Peritoneal metastasis	53	NA	NA	0	755
P19	Surgery	48	0	695	0	743
P20	Surgery	121	1	452	0	729
P21	Surgery	44	1	536	1	659
P22	Surgery	50	0	613	0	663
P23	Refused to surery	NA	NA	NA	0	608
P24	Failed conversion	NA	NA	NA	1	185
P25	Surgery	182	1	137	1	319

## Sheet: Fig1c
ID	cT stage	Changes from baseline (%)
P10	4a	18.6
P15	4a	2.4
P16	4a	-2.6
P08	4a	-3
P11	4a	-9.2
P03	4a	-20.1
P12	4a	-20.1
P14	4a	-22.8
P18	4a	-31.1
P02	4a	-37.8
P01	4a	-47.7
P04	4b	6.7
P17	4b	3
P06	4b	2.1
P07	4b	-1.4
P13	4b	-3.4
P23	4b	-6.8
P05	4b	-19.3
P21	4b	-20.9
P22	4b	-26.2
P19	4b	-28.6
P25	4b	-33.3
P24	4b	-35.5
P09	4b	-44.6
P20	4b	-57.3

## Sheet: Fig1d
ID	cT stage	Pathological Response	DFS event	DFS	Osevent	OS
P01	4a	MPR	0	36.4	0	37.9
P02	4a	MPR	0	33.5	0	34.9
P03	4a	non-MPR	0	36.2	0	37.6
P04	4b	non-MPR	1	12.7	1	20.6
P05	4b	non-MPR	0	34.3	0	36
P06	4b	NA	NA	NA	1	23.9
P07	4b	non-MPR	0	31.9	0	33.9
P08	4a	non-MPR	0	30.9	0	32.9
P09	4b	NA	NA	NA	1	21.1
P10	4a	non-MPR	1	8.4	1	26.7
P11	4a	non-MPR	NA	NA	0	29.9
P12	4a	non-MPR	1	1.3	0	12.7
P13	4b	NA	NA	NA	1	23.2
P14	4a	non-MPR	1	8.2	1	23.5
P15	4a	non-MPR	1	1	0	26.4
P16	4a	CPR	1	24.8	0	26.4
P17	4b	NA	NA	NA	1	19.7
P18	4a	MPR	NA	NA	0	25.2
P19	4b	non-MPR	0	23.2	0	24.8
P20	4b	non-MPR	1	15.1	0	24.3
P21	4b	non-MPR	1	17.9	1	22
P22	4b	MPR	0	20.4	0	22.1
P23	4b	NA	NA	NA	0	20.3
P24	4b	NA	NA	NA	1	6.2
P25	4b	non-MPR	1	4.6	1	10.6

## Sheet: Fig2a
ID	MSI	PD-L1	ERBB amplification	RECIST	Lauren' classification	Tstage	Pathological regression (%)
P15	MSS	Negative	Negative	SD	Intestinal/mixed	T4a	-3
P03	MSS	Negative	Negative	SD	Diffused	T4a	-5
P08	MSS	Negative	Negative	SD	Diffused	T4a	-10
P14	MSS	Negative	Negative	SD	Diffused	T4a	-17
P11	MSS	Negative	Negative	SD	Diffused	T4a	-20
P12	MSS	Negative	Negative	SD	Intestinal/mixed	T4a	-57
P10	MSS	Negative	Negative	SD	Diffused	T4a	-75
P01	MSI-H	Negative	Negative	PR	Intestinal/mixed	T4a	-93
P18	MSS	Negative	Negative	PR	Intestinal/mixed	T4a	-95
P02	MSI-H	Positive	Negative	PR	Diffused	T4a	-100
P16	MSS	Positive	Positive	SD	Diffused	T4a	-100
P04	MSS	Negative	Negative	SD	Diffused	T4b	-5
P05	MSS	NA	Positive	SD	Intestinal/mixed	T4b	-7
P07	MSS	Negative	Negative	SD	Intestinal/mixed	T4b	-7
P21	MSS	Negative	Negative	SD	Diffused	T4b	-10
P20	MSS	Negative	Positive	PR	Intestinal/mixed	T4b	-40
P25	MSS	Negative	Negative	PR	Intestinal/mixed	T4b	-80
P19	MSS	Negative	Positive	SD	Intestinal/mixed	T4b	-83
P22	MSI-H	Positive	Negative	PR	Diffused	T4b	-100

## Sheet: Fig2b
	Radiological response	Radiological non-response
Pathological response	4	1
Pathological response	2	12

## Sheet: Fig2g
Sample	type	value	treatment
P1	TMB	46	pre
P1	TMB	0	post
P1	TNB	4.86	pre
P1	TNB	0	post
P18	TMB	25	pre
P18	TMB	3.63	post
P18	TNB	3	pre
P18	TNB	0.19	post

## Sheet: Fig2h
	P18_pre	P18_post
Small	0.189036	0.0199522
Medium	0.741873	0.278608
Large	0.0513731	0.660417
Hyperexpanded	0	0.0230781

## Sheet: Fig3a
data1	Sample	TMB	TNB	MSI	treatment	response	purity
	P01_post	0	0	2.68	post	MPR	0.15
	P01_pre	46.49	4.85904	26.03	pre	MPR	0.21
	P02_pre	199.56	16.0935	51.13	pre	MPR	0.27
	P03_post	4.15	0.0542484	4.58	post	nMPR	0.16
	P03_pre	4.78	0.0718797	4.43	pre	nMPR	0.23
	P04_post	2.94	0.156383	2.88	post	nMPR	0.2
	P04_pre	3.72	0.062521	0.72	pre	nMPR	0.29
	P05_post	0.22	0.125714	1.14	post	nMPR	0.28
	P05_pre	2.51	0.03	6.72	pre	nMPR	0.47
	P07_post	4.14	0.250909	2.78	post	nMPR	0.28
	P07_pre	9.18	0.440137	2.8	pre	nMPR	0.6
	P08_post	0.28	0.0311111	3.79	post	nMPR	0.1
	P08_pre	1.94	0.0312903	2.1	pre	nMPR	0.23
	P10_post	0.21	0.035	0	post	nMPR	0.51
	P10_pre	2.29	0.125479	2.84	pre	nMPR	0.32
	P11_post	1	0.59375	2.14	post	nMPR	0.33
	P11_pre	7	0.373333	4.32	pre	nMPR	0.19
	P12_post	3.8	1.9	5.66	post	nMPR	0.24
	P12_pre	7.4	3.22966	4.86	pre	nMPR	0.21
	P14_post	2	0.721311	3.92	post	nMPR	0.31
	P14_pre	2.44	1.08101	7.33	pre	nMPR	0.32
	P15_post	2.45	1.05864	1.21	post	nMPR	0.08
	P15_pre	4.76	0.438421	2.82	pre	nMPR	0.43
	P16_pre	8.56	2.24934	6.33	pre	MPR	0.44
	P18_post	3.63	0.187759	6.45	post	MPR	0.1
	P18_pre	25	3.08219	0	pre	MPR	0.17
	P19_post	0.1	0	2.94	post	nMPR	0.37
	P19_pre	10.7	2.02074	11.54	pre	nMPR	0.38
	P20_post	0.33	0.12	9.32	post	nMPR	0.25
	P20_pre	5.26	0.903558	0	pre	nMPR	0.43
	P21_post	7.7	1.65657	8.55	post	nMPR	0.17
	P21_pre	6.13	1.75143	0.93	pre	nMPR	0.17
	P22_pre	61.9	17.3645	62.18	pre	MPR	0.39
	P25_pre	5.65	0.593094	0.82	pre	nMPR	0.38
data2
	gene	P01_pre	P02_pre	P03_pre	P03_post	P04_pre	P04_post	P05_pre	P05_post	P07_pre	P07_post	P08_pre	P08_post	P10_pre	P10_post	P11_pre	P11_post	P12_pre	P12_post	P14_pre	P14_post	P15_pre	P15_post	P16_pre	P18_pre	P18_post	P19_pre	P19_post	P20_pre	P20_post	P21_pre	P21_post	P22_pre	P25_pre
	CCDC168	missense_variant	missense_variant	missense_variant	missense_variant	NA	NA	NA	NA	NA	NA	missense_variant	NA	NA	NA	NA	NA	NA	NA	missense_variant	NA	NA	NA	missense_variant	missense_variant	NA	NA	NA	NA	NA	NA	NA	missense_variant	NA
	DYNC1H1	missense_variant	missense_variant	NA	NA	NA	NA	NA	NA	missense_variant	missense_variant	NA	NA	NA	NA	NA	NA	NA	NA	NA	NA	NA	NA	NA	NA	NA	NA	NA	NA	NA	missense_variant	missense_variant	NA	NA
	PPL	missense_variant	NA	NA	NA	NA	NA	NA	NA	missense_variant	NA	NA	NA	NA	NA	NA	NA	NA	NA	NA	NA	NA	NA	stop_gained	missense_variant	NA	NA	NA	NA	NA	missense_variant	missense_variant	NA	NA
	LAMA1	missense_variant	missense_variant	NA	NA	missense_variant	NA	NA	NA	NA	NA	NA	NA	NA	NA	NA	NA	NA	NA	NA	NA	NA	NA	NA	NA	missense_variant	NA	NA	NA	NA	NA	missense_variant	missense_variant	NA
	HRNR	missense_variant	missense_variant	NA	NA	NA	NA	NA	NA	missense_variant	missense_variant	NA	NA	missense_variant	NA	missense_variant	NA	NA	NA	NA	NA	NA	NA	NA	missense_variant	NA	NA	NA	NA	NA	NA	NA	missense_variant	NA
	FLG	missense_variant	missense_variant	NA	NA	NA	NA	NA	NA	NA	NA	NA	NA	NA	NA	NA	NA	NA	NA	NA	NA	NA	NA	NA	missense_variant	missense_variant	NA	NA	NA	NA	missense_variant	missense_variant	missense_variant	NA
	SPTA1	missense_variant	missense_variant	NA	NA	missense_variant	missense_variant	NA	NA	stop_gained&splice_region_variant	stop_gained&splice_region_variant	NA	NA	NA	NA	NA	NA	NA	NA	NA	NA	NA	NA	NA	missense_variant	NA	NA	NA	NA	NA	missense_variant	missense_variant	NA	NA
	TTN	missense_variant	missense_variant	missense_variant	missense_variant	missense_variant	missense_variant	NA	NA	NA	NA	NA	NA	NA	NA	NA	NA	missense_variant	NA	stop_gained	NA	NA	missense_variant	NA	missense_variant	NA	NA	NA	NA	NA	NA	missense_variant	missense_variant	missense_variant
	ADAMTS12	missense_variant	missense_variant	NA	NA	NA	NA	NA	NA	NA	NA	NA	NA	NA	NA	NA	NA	NA	NA	NA	NA	NA	NA	missense_variant	missense_variant	NA	missense_variant	missense_variant	NA	NA	NA	NA	missense_variant	NA
	RREB1	missense_variant	missense_variant	NA	NA	NA	NA	NA	NA	NA	NA	NA	NA	NA	NA	NA	NA	NA	NA	NA	NA	NA	NA	NA	missense_variant	missense_variant	NA	NA	NA	NA	NA	missense_variant	missense_variant	NA
	SSPO	missense_variant	missense_variant	NA	NA	NA	NA	NA	NA	missense_variant	NA	NA	NA	NA	NA	NA	NA	NA	NA	NA	NA	NA	NA	stop_gained	frameshift_variant	missense_variant	NA	NA	NA	NA	NA	NA	NA	NA
	ZFHX4	missense_variant	missense_variant	NA	NA	NA	NA	NA	NA	missense_variant	NA	NA	NA	NA	NA	NA	NA	missense_variant	NA	NA	NA	NA	NA	NA	missense_variant	NA	NA	NA	NA	NA	NA	NA	missense_variant	NA
	SCRIB	missense_variant	missense_variant&splice_region_variant	NA	NA	NA	NA	NA	NA	missense_variant	NA	NA	NA	NA	NA	missense_variant	NA	NA	NA	NA	NA	NA	NA	NA	NA	NA	missense_variant	NA	NA	NA	NA	NA	missense_variant	NA
	EPPK1	stop_gained	missense_variant	NA	NA	NA	NA	NA	NA	missense_variant	missense_variant	NA	NA	NA	NA	NA	NA	NA	NA	NA	NA	NA	NA	NA	NA	NA	missense_variant	NA	NA	NA	NA	NA	missense_variant	NA
	FMN2	frameshift_variant	missense_variant	NA	NA	NA	NA	NA	NA	NA	NA	NA	NA	NA	NA	NA	NA	missense_variant	NA	NA	NA	missense_variant	NA	NA	missense_variant	NA	NA	NA	missense_variant	NA	NA	NA	NA	missense_variant
	ADAMTS16	missense_variant	missense_variant	NA	NA	NA	NA	missense_variant	NA	NA	NA	NA	NA	NA	NA	NA	NA	missense_variant	missense_variant	missense_variant	missense_variant	NA	NA	NA	missense_variant	NA	NA	NA	NA	NA	NA	NA	missense_variant	NA
	TEX15	frameshift_variant	missense_variant	frameshift_variant	frameshift_variant	NA	NA	NA	NA	NA	NA	NA	NA	NA	NA	NA	NA	NA	NA	NA	NA	missense_variant	NA	NA	NA	NA	NA	NA	NA	NA	NA	NA	missense_variant	NA
	AHNAK2	frameshift_variant	missense_variant	NA	NA	NA	NA	NA	NA	missense_variant	NA	NA	NA	NA	NA	NA	NA	NA	NA	NA	NA	NA	NA	NA	missense_variant	NA	missense_variant	NA	NA	NA	NA	NA	missense_variant	NA
	FHOD3	frameshift_variant	missense_variant	NA	NA	NA	NA	NA	NA	NA	NA	NA	NA	NA	NA	missense_variant	NA	NA	NA	missense_variant	missense_variant	NA	NA	NA	NA	NA	NA	NA	NA	NA	NA	NA	NA	stop_gained
	DIDO1	frameshift_variant	missense_variant	missense_variant	missense_variant	NA	NA	NA	NA	NA	NA	NA	NA	NA	NA	NA	NA	NA	NA	NA	NA	NA	NA	missense_variant	missense_variant	NA	NA	NA	NA	NA	NA	NA	NA	NA
	LRP4	stop_gained	missense_variant	missense_variant	missense_variant	NA	NA	NA	NA	NA	missense_variant	NA	NA	NA	NA	NA	NA	NA	NA	NA	NA	NA	missense_variant	NA	NA	NA	NA	NA	NA	NA	NA	NA	NA	NA
	MALRD1	NA	missense_variant	NA	NA	NA	NA	NA	NA	missense_variant	missense_variant	missense_variant	NA	NA	NA	NA	NA	NA	NA	NA	NA	NA	NA	NA	NA	NA	missense_variant	NA	stop_gained	NA	NA	NA	NA	NA
	MUC6	NA	missense_variant	NA	NA	NA	NA	NA	NA	NA	NA	NA	NA	NA	NA	disruptive_inframe_deletion	NA	NA	NA	NA	NA	disruptive_inframe_deletion	disruptive_inframe_deletion	NA	NA	NA	NA	NA	NA	NA	disruptive_inframe_deletion	disruptive_inframe_deletion	NA	NA
	FZD10	NA	missense_variant	NA	missense_variant	stop_gained	stop_gained	NA	NA	NA	NA	NA	NA	NA	NA	NA	NA	NA	NA	NA	NA	NA	NA	NA	missense_variant	NA	NA	NA	NA	NA	NA	NA	missense_variant	NA
	MUC16	NA	missense_variant	missense_variant	missense_variant	NA	NA	NA	NA	NA	NA	NA	NA	NA	NA	NA	NA	missense_variant	missense_variant	NA	NA	missense_variant	NA	NA	NA	NA	missense_variant	NA	NA	NA	NA	NA	missense_variant	NA
	VCAM1	NA	missense_variant	missense_variant	missense_variant	missense_variant	NA	NA	NA	NA	NA	NA	NA	NA	NA	NA	NA	NA	NA	NA	NA	NA	NA	NA	missense_variant	missense_variant	NA	NA	NA	NA	NA	NA	NA	NA
	USH2A	NA	missense_variant	NA	NA	NA	NA	NA	NA	stop_gained	stop_gained	NA	NA	NA	NA	NA	NA	missense_variant	NA	NA	NA	NA	NA	NA	NA	NA	NA	NA	NA	NA	missense_variant	missense_variant	NA	NA
	NEB	NA	stop_gained	missense_variant	missense_variant	NA	NA	NA	NA	NA	NA	NA	NA	NA	NA	NA	NA	NA	NA	NA	NA	missense_variant	NA	NA	NA	missense_variant	missense_variant	NA	NA	NA	stop_gained	NA	NA	NA
	XIRP2	NA	missense_variant	missense_variant	missense_variant	NA	NA	NA	NA	NA	NA	NA	NA	NA	NA	NA	NA	NA	NA	NA	NA	NA	NA	missense_variant	NA	NA	NA	NA	missense_variant	NA	NA	NA	missense_variant	NA
	ROBO2	NA	missense_variant	missense_variant	missense_variant	NA	NA	NA	NA	missense_variant	NA	NA	NA	NA	NA	NA	NA	NA	NA	NA	NA	NA	NA	NA	NA	NA	NA	NA	missense_variant	NA	NA	NA	missense_variant	NA
	PCDHA1	NA	missense_variant	NA	NA	NA	NA	NA	NA	NA	NA	NA	NA	NA	NA	NA	NA	missense_variant	missense_variant	NA	missense_variant	NA	NA	NA	missense_variant	NA	NA	NA	NA	NA	missense_variant	missense_variant	missense_variant	NA
	PCDHA9	NA	missense_variant	NA	NA	NA	NA	NA	NA	NA	NA	NA	NA	NA	NA	NA	NA	NA	NA	NA	NA	NA	missense_variant	NA	missense_variant	missense_variant	NA	NA	NA	NA	missense_variant	NA	missense_variant	NA
	FNDC1	NA	missense_variant	missense_variant	missense_variant	NA	NA	NA	NA	missense_variant	missense_variant	NA	NA	NA	NA	NA	NA	NA	NA	NA	NA	NA	NA	NA	missense_variant	NA	NA	NA	NA	NA	NA	NA	missense_variant	NA
	PCLO	NA	missense_variant	NA	NA	NA	NA	NA	NA	missense_variant	missense_variant	NA	NA	NA	NA	missense_variant	NA	NA	NA	NA	NA	NA	NA	missense_variant	missense_variant	NA	NA	NA	NA	NA	missense_variant	missense_variant	NA	NA
	PKHD1L1	NA	missense_variant	NA	NA	NA	NA	NA	NA	NA	NA	NA	NA	NA	NA	missense_variant	NA	missense_variant	missense_variant	NA	missense_variant	NA	NA	missense_variant	missense_variant	NA	NA	NA	NA	NA	NA	NA	NA	NA
	CSMD3	NA	missense_variant	NA	NA	missense_variant	missense_variant	missense_variant	NA	NA	NA	NA	NA	NA	NA	NA	NA	NA	NA	NA	NA	NA	NA	NA	NA	NA	NA	NA	NA	NA	missense_variant	missense_variant	missense_variant	NA
	SHROOM2	NA	missense_variant	NA	NA	NA	NA	NA	NA	NA	NA	NA	NA	NA	NA	missense_variant	NA	NA	NA	NA	NA	NA	NA	NA	missense_variant	NA	NA	NA	NA	NA	missense_variant	missense_variant	missense_variant	NA
	TP53	NA	NA	NA	NA	frameshift_variant	frameshift_variant	frameshift_variant	NA	frameshift_variant	frameshift_variant	NA	NA	NA	NA	missense_variant	NA	stop_gained	stop_gained	NA	NA	NA	NA	NA	missense_variant	NA	frameshift_variant	NA	frameshift_variant	NA	NA	NA	missense_variant	stop_gained

## Sheet: Fig3b-e
Sample	TMB	TNB	MSI	treatment	type
P01_post	0	0	MSS	post	MPR
P01_pre	46.49	4.85904	MSI-H	pre	MPR
P02_pre	199.56	16.0935	MSI-H	pre	MPR
P03_post	4.15	0.0542484	MSS	post	nMPR
P03_pre	4.78	0.0718797	MSS	pre	nMPR
P04_post	2.94	0.156383	MSS	post	nMPR
P04_pre	3.72	0.062521	MSS	pre	nMPR
P05_post	0.22	0.125714	MSS	post	nMPR
P05_pre	2.51	0.03	MSS	pre	nMPR
P07_post	4.14	0.250909	MSS	post	nMPR
P07_pre	9.18	0.440137	MSS	pre	nMPR
P08_post	0.28	0.0311111	MSS	post	nMPR
P08_pre	1.94	0.0312903	MSS	pre	nMPR
P10_post	0.21	0.035	MSS	post	nMPR
P10_pre	2.29	0.125479	MSS	pre	nMPR
P11_post	1	0.59375	MSS	post	nMPR
P11_pre	7	0.373333	MSS	pre	nMPR
P12_post	3.8	1.9	MSS	post	nMPR
P12_pre	7.4	3.22966	MSS	pre	nMPR
P14_post	2	0.721311	MSS	post	nMPR
P14_pre	2.44	1.08101	MSS	pre	nMPR
P15_post	2.45	1.05864	MSS	post	nMPR
P15_pre	4.76	0.438421	MSS	pre	nMPR
P16_pre	8.56	2.24934	MSS	pre	MPR
P18_post	3.63	0.187759	MSS	post	MPR
P18_pre	25	3.08219	MSS	pre	MPR
P19_post	0.1	0	MSS	post	nMPR
P19_pre	10.7	2.02074	MSS	pre	nMPR
P20_post	0.33	0.12	MSS	post	nMPR
P20_pre	5.26	0.903558	MSS	pre	nMPR
P21_post	7.7	1.65657	MSS	post	nMPR
P21_pre	6.13	1.75143	MSS	pre	nMPR
P22_pre	61.9	17.3645	MSI-H	pre	MPR
P25_pre	5.65	0.593094	MSS	pre	nMPR

## Sheet: Fig3g
Var1	Freq	sample
Lost	1483	P01
Decrease	5	P03
Gain	63	P03
Increase	85	P03
Lost	43	P03
Decrease	53	P04
Gain	16	P04
Increase	25	P04
Lost	41	P04
Decrease	6	P05
Gain	1	P05
Lost	74	P05
Gain	30	P07
Increase	102	P07
Lost	190	P07
Decrease	1	P08
Gain	8	P08
Lost	61	P08
Decrease	4	P10
Gain	2	P10
Lost	69	P10
Decrease	9	P11
Gain	23	P11
Lost	216	P11
Decrease	60	P12
Gain	15	P12
Increase	43	P12
Lost	133	P12
Decrease	35	P14
Gain	26	P14
Lost	44	P14
Decrease	18	P15
Gain	59	P15
Increase	4	P15
Lost	130	P15
Decrease	9	P18
Gain	84	P18
Increase	23	P18
Lost	771	P18
Decrease	2	P19
Gain	1	P19
Lost	321	P19
Decrease	1	P20
Gain	10	P20
Lost	162	P20
Decrease	53	P21
Gain	155	P21
Increase	43	P21
Lost	100	P21

[truncated: 38 more sheets: Fig3h, Fig3i, Fig4a-b, Fig4c-e, Fig4f-h, Fig5a, c, and d, Fig5b, Fig5e, Fig6b, Fig6c, Fig6d-e, Fig6f, Fig6g, FigS3, FigS4, S5A, S5B, S5C, S6, S7 …]
